# Supplementary material for: Expanding anchored hybrid enrichment to resolve both deep and shallow relationships within the spider tree of life
Source: BMC Evol Biol. 2016 Oct 13;16:212. doi: 10.1186/s12862-016-0769-y (PMC5062932; doi:10.1186/s12862-016-0769-y)
Supplement: Additional file 2: Table S2. — Table A - A full list of the species and their higher taxonomy; Table B - Details of the 962 preliminary targets; Table C - Arachnid genomic data used in development of the Anchored Hybrid Enrichment Spider Probe Kit v.1. (XLSX 128 kb) [file 12862_2016_769_MOESM2_ESM.xlsx]

## Sheet: TableA-InsectTaxa
Order	Genus	epithet	Reference for Arachnida scans
Coleoptera	Tribolium	castaneum	*
Coleoptera	Priacma	serrata
Hymenoptera	Apis	mellifera
Hymenoptera	Nasonia	vitripennis
Lepidoptera	Bombyx	mori	*
Diptera	Drosophila	melanogaster
Diptera	Aedes	aegypti
Diptera	Culex	quinquefasciatus
Hymenoptera	Harpegnathos	saltator
Hymenoptera	Pogonomyrmex	barbatus
Strepsiptera	Mengenilla	moldrzyki	*
Hemiptera	Acyrthosiphon	pisum
Phthiraptera	Pediculus	humanus

## Sheet: TableB-InsectTargets
PrelimTargetID	TargetLength	AvgPairSeqSim	Tribolium	Priacma	Apis	Nasonia	Bombyx	Drosophila	Aedes	Culex	Harpegnathos	Pogonomyrmex	Mengenilla	Acyrthosiphon	Pediculus	NTaxa
1	193	57.8814	1	0	1	1	1	1	0	1	1	0	1	1	1	10
2	160	51.4861	1	0	1	1	1	1	0	1	1	0	1	1	1	10
3	225	59.7302	0	0	1	0	1	1	1	0	1	1	1	0	1	8
4	158	56.0805	0	0	1	0	1	1	1	0	1	1	1	0	1	8
5	160	68.0139	1	0	1	1	1	0	1	1	1	0	1	1	1	10
6	173	74.2424	1	1	1	1	1	0	1	1	1	1	1	1	1	12
7	182	70.6394	1	0	1	1	1	0	1	1	1	1	1	1	1	11
8	161	57.8192	1	0	1	1	1	0	1	0	1	1	1	1	1	10
9	162	60.8093	1	0	1	1	1	0	1	0	1	1	1	1	1	10
10	188	66.4775	1	0	1	1	1	0	1	0	1	1	1	1	1	10
11	176	68.5101	1	0	1	1	1	0	1	0	1	1	1	1	1	10
12	165	71.7172	1	1	1	1	1	1	1	1	1	1	1	1	1	13
13	290	73.6311	1	1	1	1	1	0	1	1	1	1	1	1	1	12
14	295	66.831	1	1	1	1	1	0	1	1	1	1	1	1	1	12
15	156	76.9134	1	1	1	1	1	1	0	1	1	1	1	1	1	12
16	170	69.754	1	0	1	1	1	0	1	1	1	1	1	1	1	11
17	193	66.3212	1	0	1	1	1	0	1	1	1	1	1	1	1	11
18	211	69.9737	1	1	1	1	1	0	0	1	0	1	1	1	1	10
19	161	72.2567	1	1	1	1	1	0	0	0	1	1	1	1	1	10
20	184	62.3913	1	0	1	1	1	1	0	0	1	1	1	1	1	10
21	164	72.2284	1	0	1	1	1	0	1	1	1	1	1	1	1	11
22	228	72.8192	1	1	1	0	1	0	0	0	1	1	1	1	1	9
23	166	74.9665	1	1	1	0	1	0	0	0	1	1	1	1	1	9
24	233	71.2501	1	1	1	1	1	1	1	1	1	1	1	1	1	13
25	189	70.0818	1	0	1	1	1	1	1	1	1	1	1	1	1	12
26	152	67.0355	1	1	1	1	1	1	1	1	0	1	1	1	1	12
27	175	64.8312	1	0	1	1	1	1	1	1	1	1	1	1	1	12
28	153	60.3408	1	1	0	0	1	0	1	1	0	0	1	1	1	8
29	208	64.4158	1	0	1	1	1	1	1	1	1	1	1	1	1	12
30	170	67.2059	0	0	1	0	1	1	1	0	1	1	1	1	1	9
31	156	73.3974	1	1	1	1	1	1	1	1	1	1	1	1	1	13
32	150	69.6905	1	0	1	1	1	0	0	0	1	1	1	0	1	8
33	166	65.1678	1	0	1	1	1	0	0	0	1	1	1	0	1	8
34	196	72.0686	1	1	1	0	1	1	1	0	1	1	1	1	1	11
35	227	67.8169	1	0	0	1	1	0	0	1	1	1	1	1	1	9
36	174	66.6188	1	0	0	1	1	0	0	1	1	1	1	1	1	9
37	164	61.7886	1	0	1	1	1	1	0	0	1	1	1	1	1	10
38	178	69.5755	1	0	1	1	1	1	0	0	1	1	1	1	1	10
39	164	59.4882	1	0	1	1	1	1	1	1	1	1	1	1	1	12
40	241	73.2051	1	0	1	1	1	1	1	1	1	1	1	1	1	12
41	162	67.0969	1	0	1	1	1	1	1	1	1	1	1	1	1	12
42	158	79.977	1	0	1	1	1	1	1	1	1	1	1	1	1	12
43	154	64.531	1	0	1	1	1	0	0	1	1	1	1	1	1	10
44	179	66.5177	1	0	1	1	1	0	0	1	1	1	1	1	1	10
45	186	62.3737	1	0	1	1	1	1	1	1	1	1	1	1	1	12
46	258	59.4926	0	0	1	1	1	1	1	1	1	1	1	1	1	11
47	217	73.6992	1	1	1	1	1	0	1	1	1	1	1	0	1	11
48	190	74.0478	1	1	1	1	1	0	1	1	1	1	1	0	1	11
49	267	73.3265	1	1	1	1	1	0	1	1	1	1	1	0	1	11
50	171	70.5263	1	1	1	1	1	0	1	1	1	1	1	0	1	11
51	164	65.9645	1	1	1	1	1	1	1	1	0	1	1	1	1	12
52	216	66.4055	1	1	1	1	1	1	1	1	1	1	1	1	1	13
53	174	68.8959	1	0	1	1	1	1	1	1	1	1	1	1	1	12
54	218	65.5713	1	1	1	1	1	1	0	0	1	1	1	1	1	11
55	219	67.3641	1	1	1	1	1	1	0	1	1	0	1	1	1	11
56	190	70.6699	1	1	1	1	1	0	1	1	1	1	1	1	1	12
57	171	66.7287	1	0	1	1	1	1	1	1	1	1	1	1	1	12
58	179	62.0857	0	0	1	1	1	1	1	1	1	1	1	1	0	10
59	159	69.8253	0	0	1	1	1	1	1	1	1	1	1	1	0	10
60	210	71.3333	0	0	1	1	1	1	1	1	1	1	1	1	0	10
61	151	65.3274	0	0	1	1	1	1	1	1	1	1	1	1	0	10
62	219	76.0684	1	1	1	1	1	1	1	1	1	1	1	1	1	13
63	156	75.3287	1	1	1	1	1	1	1	1	1	1	1	1	1	13
64	169	74.9128	1	1	1	1	1	1	1	1	1	1	1	1	1	13
65	151	76.9817	1	1	1	1	1	1	1	0	1	1	1	1	1	12
66	164	57.4042	0	0	0	0	1	1	1	1	0	0	1	1	1	7
67	183	67.2131	0	0	0	0	1	1	1	1	0	0	1	1	1	7
68	203	64.4616	0	0	0	0	1	1	1	1	0	0	1	1	1	7
69	240	63.6553	1	0	1	1	1	1	1	1	1	1	1	1	1	12
70	152	64.3541	1	0	1	1	1	1	1	1	1	1	1	1	1	12
71	215	73.3223	1	0	1	1	1	0	0	0	0	1	1	1	1	8
72	163	70.6885	1	0	1	0	1	1	0	1	1	1	1	0	1	9
73	168	61.4719	1	1	1	0	1	0	1	1	1	1	1	1	1	11
74	209	66.4347	1	0	1	1	1	1	1	1	1	1	1	1	1	12
75	151	65.2318	1	0	1	1	1	0	0	1	1	1	1	0	1	9
76	229	72.5731	1	1	1	1	1	1	1	1	1	1	1	1	1	13
77	158	73.9614	1	1	1	1	1	1	1	1	1	1	1	1	1	13
78	174	66.986	0	0	1	1	1	1	1	1	0	0	1	1	1	9
79	166	65.261	0	0	1	1	1	1	1	1	0	0	1	1	1	9
80	162	64.4719	0	0	1	1	1	1	1	1	0	0	1	1	1	9
81	201	78.5517	1	0	1	0	1	1	1	1	0	1	1	1	1	10
82	166	75.9036	1	0	1	0	1	1	1	1	0	1	1	1	1	10
83	178	75.3184	1	0	1	0	1	1	1	1	0	1	1	1	1	10
84	159	76.3802	1	0	1	0	1	1	1	1	0	1	1	1	1	10
85	197	77.5542	1	1	1	1	1	0	1	0	1	1	1	1	1	11
86	171	73.8969	1	1	1	1	1	0	1	0	1	1	1	1	1	11
87	178	74.7695	1	1	1	1	1	1	1	1	1	1	1	1	1	13
88	154	69.6379	1	0	1	1	1	1	1	1	1	1	1	1	1	12
89	211	65.5851	1	1	1	1	1	1	1	1	1	1	1	1	1	13
90	393	65.3977	1	1	1	1	1	1	1	1	1	1	1	1	1	13
91	170	62.6952	1	0	1	1	1	0	1	1	1	1	1	1	1	11
92	222	76.6994	1	0	1	1	1	1	1	1	1	1	1	0	1	11
93	232	67.9336	1	0	1	1	1	1	1	1	1	1	1	1	1	12
94	176	65.6078	1	0	1	1	1	1	1	1	1	1	1	1	1	12
95	175	66.7446	1	0	1	1	1	1	1	1	1	1	1	1	1	12
96	207	71.4537	1	0	1	1	1	1	1	1	1	1	1	1	1	12
97	212	70.3116	1	0	1	1	1	1	1	1	1	1	1	1	1	12
98	159	61.3875	1	0	1	1	1	1	1	1	1	1	1	1	1	12
99	204	68.5829	1	0	1	1	1	1	1	1	1	1	1	1	1	12
100	174	69.5838	1	0	1	1	1	1	1	1	1	1	1	1	1	12
101	150	69.7926	1	0	0	1	1	0	1	1	1	1	1	1	1	10
102	175	73.6	1	0	0	1	1	0	1	1	1	1	1	1	1	10
103	214	70.6626	1	1	1	1	1	1	1	1	1	1	1	1	1	13
104	165	76.8376	1	1	1	1	1	1	1	1	1	1	1	1	1	13
105	153	68.1224	1	1	1	1	1	1	1	1	1	1	1	0	1	12
106	169	70.217	1	1	1	1	1	1	1	1	1	1	1	0	1	12
107	199	64.3281	1	1	1	1	1	1	1	1	1	1	1	1	1	13
108	165	75.2727	1	0	1	1	1	0	1	1	1	1	1	1	1	11
109	283	76.3508	1	0	1	1	1	0	1	1	1	1	1	1	1	11
110	191	65.2784	1	1	1	1	1	1	0	1	1	1	1	1	1	12
111	242	64.235	1	1	1	1	1	1	1	1	1	1	1	1	1	13
112	240	61.4423	1	1	1	1	1	1	1	1	1	1	1	1	1	13
113	167	73.072	1	1	1	1	1	1	1	1	1	1	1	0	1	12
114	156	53.8283	1	0	1	1	1	0	1	1	0	1	1	0	1	9
115	192	76.7708	1	1	1	0	1	1	0	0	1	1	1	1	1	10
116	162	77.1193	1	1	1	0	1	1	0	0	1	1	1	1	1	10
117	165	75.1919	1	1	1	0	1	1	0	0	1	1	1	1	1	10
118	425	73.3369	1	1	1	1	1	1	1	1	1	1	1	0	1	12
119	175	71.5065	1	0	1	1	1	1	1	1	1	1	1	1	1	12
120	159	77.1488	1	0	1	1	1	1	1	1	1	1	1	1	1	12
121	235	74.1264	1	0	1	1	1	1	1	1	1	1	1	1	1	12
122	164	67.6965	1	1	1	1	1	0	1	0	1	1	1	0	1	10
123	170	70.1584	1	1	1	1	1	1	1	1	1	1	1	1	1	13
124	170	73.9216	1	0	0	1	1	0	1	1	1	1	1	1	1	10
125	155	65.2903	1	0	0	1	1	0	1	1	1	1	1	1	1	10
126	195	75.4002	1	1	1	1	1	1	1	1	1	1	1	0	1	12
127	183	62.4855	1	0	1	1	1	1	1	1	1	1	1	1	1	12
128	168	66.0985	1	0	1	1	1	1	1	1	1	1	1	1	1	12
129	209	63.1651	1	0	1	1	1	1	1	1	1	1	1	1	1	12
130	200	67.5	1	0	1	1	1	1	1	1	1	1	1	1	1	12
131	173	70.4677	1	0	1	1	1	1	1	1	1	1	1	1	1	12
132	201	66.9833	0	0	1	1	1	1	1	1	1	1	1	1	1	11
133	185	62.3784	0	0	1	1	1	1	1	1	1	1	1	1	1	11
134	202	66.6292	1	0	1	1	1	1	1	1	1	1	1	1	1	12
135	180	55.5556	1	0	1	1	1	1	1	1	1	1	1	1	1	12
136	235	55.1709	1	0	1	1	1	1	1	1	1	1	1	1	1	12
137	152	69.4617	1	0	1	1	1	0	1	1	1	1	1	1	1	11
138	161	66.4994	1	1	1	1	1	1	1	1	1	1	1	1	1	13
139	254	66.485	1	1	1	1	1	1	1	1	1	1	1	1	1	13
140	252	68.3862	1	1	1	1	1	1	1	1	1	1	1	1	1	13
141	155	66.0293	1	1	1	1	1	1	0	1	1	1	1	0	1	11
142	194	72.5305	1	0	1	1	1	0	1	1	1	1	1	1	1	11
143	199	68.2884	1	1	1	1	1	0	1	1	1	1	1	1	1	12
144	162	68.9113	1	1	1	1	1	0	1	1	1	1	1	1	1	12
145	169	76.119	1	1	1	1	1	1	1	1	1	1	1	1	1	13
146	221	63.5747	1	0	1	1	1	1	1	1	1	1	1	1	1	12
147	191	68.3801	1	0	1	1	1	1	1	1	1	1	1	1	1	12
148	207	72.8151	1	0	1	1	1	1	0	1	1	1	1	1	1	11
149	177	60.9913	1	0	1	1	1	1	1	1	1	1	1	1	1	12
150	159	60.5584	1	0	1	1	1	1	1	1	1	1	1	1	1	12
151	165	54.1598	1	0	1	1	1	1	1	1	1	1	1	1	1	12
152	193	68.0599	1	0	0	1	1	0	1	1	1	1	1	1	1	10
153	154	73.111	1	1	1	0	1	1	1	1	1	1	1	1	1	12
154	182	73.31	1	1	1	0	1	1	1	1	1	1	1	1	1	12
155	153	61.6063	1	1	1	1	1	0	1	1	1	1	1	1	1	12
156	157	59.7761	1	1	1	1	1	0	1	1	1	1	1	1	1	12
157	159	64.2074	1	1	1	1	1	1	1	1	1	1	1	1	1	13
158	160	77.875	1	0	1	1	1	0	1	1	1	1	1	1	1	11
159	195	69.0256	1	0	1	1	1	0	1	1	1	1	1	1	1	11
160	202	62.8263	1	0	1	1	1	0	1	1	1	1	1	1	1	11
161	168	64.2749	1	0	1	1	1	0	1	1	1	1	1	1	1	11
162	251	66.2803	1	0	1	1	1	0	1	1	1	1	1	1	1	11
163	268	70.3392	1	1	1	1	1	0	1	1	1	1	1	0	1	11
164	174	72.0585	1	1	1	1	1	0	1	1	1	1	1	0	1	11
165	175	71.1688	1	1	1	1	1	0	1	1	1	1	1	0	1	11
166	209	69.3514	1	0	0	1	1	0	1	1	1	1	1	0	1	9
167	204	69.4759	1	1	1	1	1	1	1	1	1	1	1	1	1	13
168	180	74.1239	1	1	1	1	1	1	1	1	1	1	1	1	1	13
169	208	71.6696	1	1	0	1	1	0	1	1	1	1	1	1	1	11
170	177	73.6636	1	1	1	1	1	1	1	1	1	1	1	1	1	13
171	214	68.0544	1	0	1	1	1	1	1	1	1	1	1	1	1	12
172	240	73.109	1	1	1	1	1	1	1	1	1	1	1	1	1	13
173	161	51.741	1	0	1	1	1	1	1	1	1	1	1	1	1	12
174	197	60.2061	1	0	1	1	1	1	1	1	1	1	1	1	1	12
175	153	75.7332	1	1	1	1	1	1	1	1	1	1	1	1	1	13
176	169	73.1899	1	0	1	1	1	1	1	1	1	1	1	0	1	11
177	155	68.7742	1	0	1	1	1	1	1	1	1	1	1	0	1	11
178	170	66.3209	1	0	1	1	1	1	1	1	1	1	1	0	1	11
179	155	78.827	1	0	1	1	1	1	1	1	1	1	1	1	1	12
180	165	83.9578	1	0	1	1	1	1	1	1	1	1	1	1	1	12
181	174	60.0052	1	0	1	1	1	1	1	1	1	1	1	1	1	12
182	185	78.8943	1	0	1	1	1	1	1	1	1	1	1	1	1	12
183	174	69.6065	1	1	1	1	1	1	1	1	1	1	1	1	1	13
184	160	58.8942	1	1	1	1	1	1	1	1	1	1	1	1	1	13
185	196	65.1361	1	1	1	0	1	0	1	1	1	1	1	0	1	10
186	158	66.753	1	1	1	1	1	1	1	1	1	1	1	0	1	12
187	184	66.9137	1	1	1	1	1	1	1	1	1	1	1	0	1	12
188	199	63.6287	1	1	1	1	1	1	1	1	1	1	1	0	1	12
189	232	77.0846	1	0	1	1	1	1	1	1	1	1	1	0	1	11
190	159	52.6015	1	0	1	1	1	0	1	1	1	1	1	1	1	11
191	350	76.4675	1	1	1	0	1	1	1	1	1	1	1	0	1	11
192	178	75.1175	1	0	1	1	1	1	1	0	1	1	1	1	1	11
193	159	66.3903	1	1	1	1	1	1	1	1	1	0	1	1	1	12
194	158	67.4684	1	1	1	1	1	1	0	1	1	1	1	0	1	11
195	180	66.4545	1	1	1	1	1	1	0	1	1	1	1	0	1	11
196	178	64.096	1	1	1	1	1	1	0	1	1	1	1	0	1	11
197	266	79.4087	1	0	1	1	1	1	1	1	1	1	1	1	1	12
198	176	69.7407	1	1	1	1	1	1	1	1	1	1	1	1	1	13
199	170	61.7722	1	1	1	1	1	1	1	1	1	1	1	1	1	13
200	171	72.5971	1	1	1	1	1	1	1	1	1	1	1	1	1	13
201	239	73.27	1	1	1	1	1	1	1	1	1	1	1	1	1	13
202	159	63.7558	1	1	1	1	1	1	1	1	1	1	1	1	1	13
203	184	60.5212	1	1	1	1	1	1	1	1	1	1	1	1	1	13
204	217	77.4548	1	1	1	1	1	1	1	1	1	1	1	1	1	13
205	171	76.4957	1	1	1	1	1	1	1	1	1	1	1	1	1	13
206	158	69.9205	1	1	1	1	1	1	1	1	1	1	1	1	1	13
207	156	60.9207	1	0	1	1	1	1	1	0	1	1	1	1	1	11
208	201	63.0333	1	0	1	1	1	1	1	1	1	1	1	1	1	12
209	167	76.2838	1	0	1	1	1	1	1	1	1	1	1	1	1	12
210	176	79.072	1	0	1	1	1	1	1	1	1	1	1	1	1	12
211	166	52.72	1	0	1	1	1	1	1	1	1	1	1	1	1	12
212	168	71.5152	1	0	1	1	1	0	1	1	1	1	1	1	1	11
213	152	70.2452	1	1	1	1	1	0	1	1	1	1	1	1	1	12
214	175	66.0519	1	1	1	1	1	0	1	1	1	1	1	1	1	12
215	153	70.3308	1	1	1	1	1	0	1	1	1	1	1	1	1	12
216	162	57.37	1	1	1	1	1	0	1	1	1	1	1	1	1	12
217	152	68.1174	1	1	1	1	1	1	1	1	1	1	1	1	1	13
218	157	53.7348	1	1	1	0	1	1	1	1	1	1	1	1	1	12
219	156	60.5381	1	1	1	0	1	1	1	1	1	1	1	1	1	12
220	188	77.4903	1	1	1	1	1	0	1	1	1	1	1	1	1	12
221	184	78.862	1	1	1	1	1	0	1	1	1	1	1	1	1	12
222	177	75.8432	1	1	1	1	1	0	1	1	1	1	1	1	1	12
223	188	72.5903	1	0	1	1	1	1	1	1	1	1	1	1	1	12
224	189	64.7507	1	0	1	1	1	1	1	1	1	1	1	1	1	12
225	150	60.9091	1	0	1	1	1	1	1	1	1	1	1	1	1	12
226	150	63.4359	1	1	1	1	1	1	1	1	1	1	1	1	1	13
227	174	56.8339	1	1	1	1	1	1	0	1	1	1	1	0	1	11
228	175	66.684	1	1	1	1	1	1	0	1	1	1	1	1	1	12
229	192	68.2759	1	1	1	1	1	1	1	1	1	1	1	1	1	13
230	150	61.5556	1	1	1	1	1	1	1	1	1	1	1	1	1	13
231	324	58.7963	1	0	1	1	1	1	1	1	1	1	1	1	1	12
232	863	79.8536	1	0	1	1	1	1	1	1	1	1	1	1	1	12
233	179	61.6641	1	1	1	1	1	1	0	1	1	1	1	1	1	12
234	223	66.8026	1	1	1	1	1	1	0	1	1	1	1	1	1	12
235	199	59.9817	1	1	1	1	1	1	0	1	1	1	1	1	1	12
236	162	60.3355	1	1	1	1	1	1	1	1	1	1	1	1	1	13
237	153	61.9239	1	1	1	1	1	1	1	1	1	1	1	1	1	13
238	178	66.3177	1	0	1	1	1	1	1	1	1	1	1	1	1	12
239	159	64.4749	1	0	1	1	1	1	1	1	1	1	1	1	1	12
240	169	68.5942	1	0	1	1	1	1	1	1	1	1	1	1	1	12
241	159	51.8868	1	0	1	1	1	1	1	1	1	1	1	1	1	12
242	174	60.1271	1	0	1	1	1	1	1	1	1	1	1	1	1	12
243	230	68.643	1	0	1	1	1	1	1	1	1	1	1	1	1	12
244	171	61.2086	1	1	1	1	1	1	1	1	1	1	1	1	1	13
245	540	61.1966	1	1	1	1	1	1	1	1	1	1	1	1	1	13
246	209	66.4274	1	1	1	1	1	1	1	1	1	1	1	1	1	13
247	237	64.0268	1	1	1	1	1	1	1	1	1	1	1	1	1	13
248	164	73.8359	1	0	1	1	1	1	1	1	1	1	1	1	1	12
249	177	64.6313	1	1	1	1	1	1	1	1	1	1	1	1	1	13
250	231	71.8693	1	0	1	1	1	0	1	1	1	1	1	1	1	11
251	174	68.3908	1	1	1	1	1	1	1	1	1	1	1	1	1	13
252	168	61.3546	1	0	1	1	1	1	1	1	1	1	1	1	1	12
253	171	61.7934	1	0	1	1	1	1	1	1	1	1	1	1	1	12
254	161	63.1752	1	0	1	1	1	1	1	1	1	1	1	1	1	12
255	167	63.6636	1	0	1	1	1	1	1	1	1	1	1	1	1	12
256	150	67.5128	1	1	1	1	1	1	1	1	1	1	1	1	1	13
257	207	72.453	1	0	1	1	1	1	0	1	0	1	1	1	1	10
258	183	66.1368	1	0	1	1	1	1	1	1	1	1	1	1	1	12
259	197	65.0054	1	0	1	1	1	1	1	1	1	1	1	1	1	12
260	212	68.1818	1	1	1	1	1	0	0	1	1	1	1	1	1	11
261	174	71.745	1	1	1	1	1	0	0	1	1	1	1	1	1	11
262	153	47.148	1	0	1	1	1	1	1	1	1	1	1	1	1	12
263	180	63.6532	1	0	1	1	1	1	1	1	1	1	1	1	1	12
264	224	63.6561	1	1	1	1	1	1	1	1	1	1	1	1	1	13
265	294	70.068	1	1	1	0	1	1	1	1	1	1	1	0	1	11
266	166	68.6418	1	1	1	1	1	0	1	1	1	1	1	0	1	11
267	185	68.7764	1	1	1	1	1	0	1	1	1	1	1	0	1	11
268	173	78.3459	1	1	1	1	1	1	1	1	1	1	1	1	1	13
269	172	74.9295	1	0	1	1	1	1	1	1	1	1	1	1	1	12
270	175	72.6494	1	1	1	1	1	1	1	1	1	0	1	1	1	12
271	157	73.1229	1	1	1	1	1	1	1	1	1	0	1	1	1	12
272	158	70.6463	1	1	1	1	1	1	1	1	1	0	1	1	1	12
273	161	72.5354	1	1	1	1	1	1	1	1	1	1	1	1	1	13
274	273	71.87	1	1	1	1	1	1	1	1	1	1	1	1	1	13
275	174	70.9422	1	1	1	1	1	1	0	1	1	1	1	1	1	12
276	174	55.6165	1	0	1	1	1	1	1	1	1	1	1	1	1	12
277	152	50.9569	1	0	1	1	1	1	1	1	1	1	1	1	1	12
278	166	68.4465	1	0	1	1	1	1	1	1	1	1	1	1	1	12
279	201	76.5531	1	1	1	1	1	1	1	1	1	1	1	1	1	13
280	201	66.7815	1	1	1	1	1	1	1	1	1	1	1	1	1	13
281	169	67.228	1	1	1	1	1	1	1	1	1	1	1	1	1	13
282	171	60.8896	1	0	1	1	1	1	1	1	1	1	1	1	1	12
283	182	55.9453	1	1	1	1	1	1	1	1	1	1	1	1	1	13
284	152	75.7875	1	1	1	1	1	0	1	1	1	1	1	1	1	12
285	159	62.4819	1	1	1	1	1	1	1	1	1	1	1	1	1	13
286	169	69.7921	1	1	1	1	1	1	1	1	1	1	1	1	1	13
287	156	65.9868	1	1	1	1	1	1	1	0	1	1	1	1	1	12
288	184	71.3768	1	1	1	1	1	1	1	0	1	1	1	1	1	12
289	211	69.0651	1	1	1	1	1	1	1	0	1	1	1	1	1	12
290	160	67.8125	1	1	1	1	1	1	1	1	1	1	1	1	1	13
291	175	56.329	1	1	1	1	1	1	1	1	0	1	1	1	1	12
292	186	62.1131	1	0	1	1	1	1	1	1	1	1	1	1	1	12
293	208	56.0897	1	1	0	1	1	1	1	1	1	1	1	1	1	12
294	160	70.303	1	1	0	1	1	1	1	1	1	1	1	1	1	12
295	182	65.6094	1	1	0	1	1	1	1	1	1	1	1	1	1	12
296	198	64.7459	1	0	1	1	1	1	1	1	1	1	1	1	1	12
297	170	69.6456	1	1	1	1	1	1	1	1	1	1	1	1	1	13
298	152	59.9482	1	1	1	1	1	0	1	1	1	1	1	1	1	12
299	219	68.7215	1	0	1	1	1	1	1	1	1	1	1	1	1	12
300	156	56.3131	1	1	1	1	1	1	1	1	1	1	1	0	1	12
301	194	72.9976	1	1	1	1	1	1	1	1	1	1	1	1	1	13
302	260	74.9211	1	1	1	1	1	1	1	1	1	1	1	1	1	13
303	211	68.2343	1	1	1	1	1	1	1	1	1	1	1	1	1	13
304	154	65.1182	1	1	1	1	1	1	1	1	1	1	1	1	1	13
305	164	62.3392	1	1	1	1	1	1	0	0	1	1	1	1	1	11
306	164	55.4213	1	1	1	1	1	1	0	0	1	1	1	1	1	11
307	206	66.2435	1	1	1	1	1	1	1	1	1	1	1	1	1	13
308	176	75.3444	1	1	1	1	1	1	1	0	1	1	1	1	1	12
309	170	70.6109	1	1	1	1	1	1	1	1	1	1	1	1	1	13
310	152	70.6393	1	1	1	1	1	1	1	1	1	1	1	1	1	13
311	196	67.2227	1	1	1	1	1	1	1	1	1	1	1	1	1	13
312	168	67.529	1	1	1	1	1	1	1	1	1	1	1	1	1	13
313	199	74.4234	1	1	1	1	1	1	1	1	1	1	1	1	1	13
314	203	56.8592	1	1	1	1	1	1	1	0	1	1	1	1	1	12
315	154	66.2043	1	1	1	1	1	1	1	0	1	1	1	1	1	12
316	203	55.4784	1	0	1	1	1	1	1	1	1	1	1	1	1	12
317	154	68.4475	1	1	1	1	1	1	1	0	1	1	1	1	1	12
318	151	61.9205	1	1	1	1	1	1	1	0	1	1	1	1	1	12
319	155	58.7683	1	0	1	1	1	1	1	1	1	1	1	1	1	12
320	194	53.4911	1	0	1	1	1	1	1	1	1	1	1	1	1	12
321	151	56.3516	1	0	1	1	1	1	1	1	1	1	1	1	1	12
322	189	65.0658	1	1	1	1	1	1	1	1	1	1	1	1	1	13
323	155	70.8519	1	1	1	1	1	1	1	1	1	1	1	1	1	13
324	185	65.887	1	0	1	1	1	1	1	0	1	1	1	1	1	11
325	177	77.5025	1	1	1	1	1	1	1	1	1	1	1	1	1	13
326	151	72.5505	1	1	1	1	1	1	1	1	1	1	1	1	1	13
327	184	65.6494	1	1	1	1	1	1	1	1	1	1	1	1	1	13
328	181	66.3737	1	0	1	1	1	1	1	1	1	1	1	1	1	12
329	159	68.9442	1	0	1	1	1	1	1	1	1	1	1	1	1	12
330	172	64.8344	1	0	1	1	1	1	1	1	1	1	1	1	1	12
331	157	60.8184	1	0	1	1	1	1	1	1	1	1	1	1	1	12
332	179	56.0183	1	0	1	1	1	1	0	1	1	1	1	1	1	11
333	169	63.9268	1	0	1	1	1	1	0	1	1	1	1	1	1	11
334	168	68.1006	1	0	1	1	1	1	1	1	1	1	1	1	1	12
335	150	74.4274	1	1	1	1	1	1	1	1	1	1	1	1	1	13
336	183	71.6337	1	1	1	1	1	1	1	1	1	1	1	1	1	13
337	174	62.6611	1	0	1	1	1	1	1	1	1	1	1	1	1	12
338	167	72.7636	1	1	1	1	1	0	1	1	1	1	1	1	1	12
339	246	69.4568	1	0	1	1	1	1	1	1	1	1	1	1	1	12
340	168	77.0653	1	0	1	1	1	1	1	1	1	1	1	1	1	12
341	157	75.9892	1	0	1	1	1	1	1	1	1	1	1	1	1	12
342	150	74.2222	1	0	1	1	1	1	1	1	1	1	1	1	1	12
343	203	55.7098	1	0	1	1	1	1	1	1	1	1	1	1	1	12
344	159	62.7963	1	1	1	1	1	1	1	1	1	1	1	1	1	13
345	159	56.1559	1	1	1	1	1	1	1	0	1	1	1	1	1	12
346	171	67.3114	1	1	1	1	1	1	1	1	1	1	1	1	1	13
347	209	66.2925	1	1	1	1	1	1	1	1	1	1	1	1	1	13
348	163	69.5947	1	0	1	1	1	1	1	1	1	1	1	1	1	12
349	181	69.6912	1	1	1	1	1	1	1	1	1	1	1	1	1	13
350	173	69.1493	1	1	1	1	1	1	1	1	1	1	1	1	1	13
351	214	64.2164	1	1	1	1	1	1	1	1	1	1	1	1	1	13
352	180	51.9801	1	1	1	1	1	1	1	1	1	1	1	1	1	13
353	207	67.0473	1	1	1	1	1	1	1	0	1	1	1	1	1	12
354	255	71.3607	1	0	1	1	1	1	1	1	1	1	1	1	1	12
355	157	79.7567	1	1	1	1	1	1	1	1	1	1	1	1	1	13
356	187	74.2927	1	0	1	1	1	1	0	1	1	1	1	1	1	11
357	159	67.0288	1	0	1	1	1	1	1	1	1	1	1	1	1	12
358	257	58.8846	1	1	1	1	1	1	1	1	1	1	1	1	1	13
359	234	70.7703	1	1	1	1	1	1	1	1	1	1	1	1	1	13
360	542	73.9332	1	1	1	1	1	1	1	1	1	1	1	1	1	13
361	172	59.2283	1	0	1	1	1	0	1	1	1	1	1	1	1	11
362	153	64.9436	1	0	1	1	1	1	1	0	1	1	1	1	1	11
363	222	68.4223	1	1	1	1	1	1	1	1	1	1	1	1	1	13
364	183	63.5281	1	1	1	1	1	1	1	1	1	1	1	1	1	13
365	190	69.7706	1	1	1	1	1	1	1	1	1	1	1	1	1	13
366	182	67.2654	1	1	1	1	1	1	1	1	1	1	1	1	1	13
367	176	67.1694	1	1	1	0	1	1	1	0	1	1	1	1	1	11
368	156	61.791	1	0	1	1	1	1	1	1	1	1	1	1	1	12
369	161	62.0242	1	1	1	1	1	1	1	1	1	1	1	1	1	13
370	186	60.8423	1	1	1	1	1	1	1	1	1	1	1	1	1	13
371	260	72.4825	1	0	1	1	1	1	1	0	1	1	1	1	1	11
372	174	76.2173	1	0	1	1	1	1	1	0	1	1	1	1	1	11
373	182	70.1598	1	0	1	1	1	1	1	0	1	1	1	1	1	11
374	153	66.1913	1	1	0	1	1	1	1	1	1	1	1	1	1	12
375	150	70.2393	1	1	1	1	1	1	1	1	1	1	1	1	1	13
376	177	60.184	1	1	1	1	1	1	1	1	1	1	1	1	1	13
377	174	59.8438	1	1	1	1	1	1	1	1	1	1	1	1	1	13
378	172	68.0849	1	1	1	1	1	1	1	1	0	1	1	1	1	12
379	166	65.5622	1	1	1	1	1	1	1	1	0	1	1	1	1	12
380	166	55.7229	1	0	1	1	1	1	1	1	1	1	1	1	1	12
381	164	67.2295	1	1	1	1	1	1	1	1	1	1	1	1	1	13
382	186	65.5294	1	1	1	1	1	1	1	1	1	1	1	1	1	13
383	221	70.7797	1	1	1	1	1	1	1	1	1	1	1	1	1	13
384	158	61.6916	1	0	1	1	1	1	1	1	0	1	1	1	1	11
385	181	76.8542	1	1	1	1	1	0	1	1	1	1	1	1	1	12
386	218	72.2964	1	1	1	1	1	0	1	1	1	1	1	1	1	12
387	226	73.572	1	1	1	1	1	0	1	1	1	1	1	1	1	12
388	156	72.8341	1	1	1	1	1	0	1	1	1	1	1	1	1	12
389	199	66.6971	1	1	1	1	1	0	1	1	1	1	1	1	1	12
390	163	70.4027	1	1	1	1	1	1	1	1	1	1	1	1	1	13
391	165	58.6961	1	1	1	1	1	1	1	0	1	1	1	1	1	12
392	187	66.563	1	0	1	1	1	1	0	1	1	1	1	1	1	11
393	167	68.5175	1	0	1	1	1	1	1	1	1	1	1	1	1	12
394	187	75.4821	1	0	1	1	1	1	1	1	1	1	1	1	1	12
395	231	68.4376	1	0	1	1	1	1	1	1	1	1	1	1	1	12
396	243	71.3867	1	0	1	1	1	1	1	1	1	1	1	1	1	12
397	177	63.9617	1	0	1	1	1	1	1	1	1	1	1	1	1	12
398	154	59.5986	1	0	1	1	1	0	1	1	1	1	1	1	1	11
399	173	72.0757	1	0	1	1	1	0	1	1	1	1	1	1	1	11
400	184	52.5711	1	1	1	1	1	1	1	1	1	1	1	1	1	13
401	152	70.6539	1	0	1	1	1	1	1	1	1	1	1	1	1	12
402	154	67.0405	1	0	1	1	1	1	1	1	1	1	1	1	1	12
403	216	62.4644	1	1	1	1	1	1	1	1	1	1	1	1	1	13
404	156	61.7133	1	0	1	1	1	0	1	1	1	1	1	1	1	11
405	197	64.4947	1	0	1	1	1	1	0	1	1	1	1	1	1	11
406	176	63.3953	1	0	1	1	1	1	1	1	1	1	1	1	1	12
407	186	60.5083	1	0	1	1	1	1	1	1	1	1	1	1	1	12
408	173	60.7147	1	0	1	1	1	1	1	1	1	1	0	1	1	11
409	161	65.2456	1	0	1	1	1	1	1	1	1	1	1	1	1	12
410	160	53.7821	1	1	1	1	1	1	1	1	1	1	1	1	1	13
411	163	77.513	1	1	1	1	1	1	1	1	1	1	1	1	1	13
412	177	69.1731	1	0	1	1	1	0	1	1	1	1	1	1	1	11
413	152	71.4115	1	0	1	1	1	0	1	1	1	1	1	1	1	11
414	151	69.443	1	1	1	1	1	1	1	1	1	1	1	1	1	13
415	167	69.2461	1	1	1	1	1	1	1	1	1	1	1	1	1	13
416	238	73.1856	1	1	1	1	1	1	1	1	1	1	1	0	1	12
417	178	63.8917	1	1	1	1	1	1	1	1	1	1	1	0	1	12
418	213	71.3757	1	1	1	1	1	1	1	1	1	1	1	0	1	12
419	217	52.2805	1	1	1	1	1	1	1	1	1	1	1	1	1	13
420	173	66.0186	1	1	1	0	1	1	1	1	1	1	1	1	1	12
421	221	57.5763	1	1	1	1	1	1	1	1	1	1	1	1	1	13
422	172	59.3769	1	1	1	1	1	1	1	1	1	1	1	1	1	13
423	157	69.1372	1	0	1	1	1	1	1	1	0	1	1	1	1	11
424	155	67.5931	1	1	1	1	1	1	1	1	1	1	1	1	1	13
425	167	74.5816	1	1	1	1	1	1	1	1	1	1	1	1	1	13
426	206	58.2587	1	1	1	1	1	1	1	1	1	1	1	1	1	13
427	189	78.2865	1	1	1	1	1	1	1	1	1	1	1	1	1	13
428	152	67.9526	1	0	1	1	1	1	1	1	1	1	1	1	1	12
429	151	75.9042	1	1	1	1	1	1	1	1	1	1	1	1	1	13
430	215	61.8689	1	0	1	1	1	1	1	1	1	1	0	1	1	11
431	268	53.8399	1	0	1	1	1	1	1	1	1	1	0	1	1	11
432	157	68.9346	1	1	1	1	1	1	0	1	1	1	1	1	1	12
433	247	72.396	1	1	1	1	1	1	0	1	1	1	1	1	1	12
434	150	67.2121	1	0	1	1	1	1	1	1	1	1	1	1	1	12
435	207	68.3209	1	0	1	1	1	1	1	1	1	1	1	1	1	12
436	154	75.2066	1	0	1	1	1	1	1	1	1	1	1	1	1	12
437	152	70.4944	1	0	1	1	1	1	1	1	1	1	1	1	1	12
438	153	66.2012	1	0	1	1	1	1	1	1	1	1	1	1	1	12
439	174	74.7649	1	1	1	1	1	1	1	0	1	1	1	1	1	12
440	162	62.4804	1	0	1	1	1	0	1	1	1	1	1	1	1	11
441	170	71.8093	1	0	1	1	1	1	1	1	1	1	1	1	1	12
442	178	54.1879	1	0	1	1	1	1	1	1	1	1	1	1	1	12
443	188	55.1821	1	0	1	1	1	1	1	1	1	1	1	1	1	12
444	195	64.1119	1	0	1	1	1	1	1	1	0	1	1	1	1	11
445	151	66.7911	1	0	1	1	1	1	1	1	0	1	1	1	1	11
446	192	76.1269	1	0	1	1	1	1	1	1	1	1	1	0	1	11
447	201	74.0314	1	0	1	1	1	1	1	1	1	1	1	1	1	12
448	176	67.5534	1	0	1	1	1	1	1	1	1	1	1	1	1	12
449	193	75.3952	1	1	1	1	1	1	1	1	1	1	1	1	1	13
450	167	74.8887	1	1	1	1	1	1	1	1	1	1	1	1	1	13
451	174	76.7168	1	1	1	1	1	1	1	1	1	1	1	1	1	13
452	166	70.4454	1	1	1	1	1	1	0	1	1	1	1	1	1	12
453	233	74.0929	1	1	1	1	1	1	0	1	1	1	1	1	1	12
454	222	68.5572	1	1	1	1	1	1	0	1	1	1	1	1	1	12
455	199	61.5989	1	0	1	1	1	1	0	1	1	1	1	1	1	11
456	185	59.7574	1	1	1	1	1	1	1	1	1	1	1	1	1	13
457	161	74.0086	1	1	1	1	1	1	1	1	1	1	1	1	1	13
458	195	67.6529	1	1	1	1	1	1	1	1	1	1	1	1	1	13
459	171	58.8844	1	1	1	1	1	1	1	1	1	1	1	1	1	13
460	164	67.5905	1	1	1	1	1	1	0	1	1	1	1	1	1	12
461	174	65.9875	1	1	1	1	1	1	1	0	1	1	1	1	1	12
462	200	72.1742	1	1	1	1	1	1	1	0	1	1	1	1	1	12
463	151	62.3018	1	1	1	1	1	0	1	1	1	1	1	1	1	12
464	154	59.1401	1	1	1	1	1	0	1	1	1	1	1	1	1	12
465	596	67.0378	1	1	1	1	1	0	1	1	0	1	1	1	1	11
466	153	69.0196	1	0	1	1	1	1	0	1	1	1	1	1	1	11
467	187	56.8422	1	1	1	1	1	1	1	1	1	1	1	1	1	13
468	161	62.46	1	1	0	1	1	1	1	1	1	1	1	1	1	12
469	235	63.1315	1	1	1	1	1	1	1	1	1	1	1	1	1	13
470	170	66.3348	1	1	1	1	1	1	1	1	1	1	1	1	1	13
471	169	70.5659	1	1	1	1	1	1	1	1	1	1	1	1	1	13
472	175	63.956	1	1	1	1	1	1	1	1	1	1	1	1	1	13
473	166	61.674	1	0	1	1	1	1	1	1	1	1	1	1	1	12
474	163	62.995	1	0	1	1	1	1	1	1	1	1	1	1	1	12
475	200	71.2803	1	1	1	0	1	1	1	1	1	1	1	1	1	12
476	178	67.191	1	0	1	1	1	0	1	1	1	0	1	1	1	10
477	165	76.7952	1	0	1	1	1	1	1	1	1	1	1	1	1	12
478	167	60.9847	1	0	0	1	1	1	1	0	1	1	1	1	1	10
479	177	71.837	1	1	1	1	1	1	0	1	1	1	1	1	1	12
480	165	78.8062	1	1	1	1	1	1	0	1	1	1	1	1	1	12
481	153	75.6585	1	1	1	1	1	1	0	1	1	1	1	1	1	12
482	174	68.4256	1	1	1	1	1	1	0	1	1	1	1	1	1	12
483	153	64.488	1	1	1	1	1	1	1	1	1	1	1	0	1	12
484	174	71.4316	1	1	1	0	1	1	1	1	1	1	1	0	1	11
485	188	78.4736	1	0	1	1	1	1	1	1	1	1	1	1	1	12
486	188	74.9678	1	0	1	1	1	1	1	1	1	1	1	1	1	12
487	178	74.3531	1	1	1	1	1	1	1	1	1	0	1	1	1	12
488	155	75.5418	1	1	1	1	1	1	1	1	1	1	1	1	1	13
489	150	73.9658	1	1	1	1	1	1	1	1	1	1	1	1	1	13
490	192	67.054	1	1	1	1	1	1	1	1	1	1	1	1	1	13
491	152	73.3384	1	1	1	1	1	1	1	1	1	1	1	1	1	13
492	519	63.8284	1	1	1	1	1	1	1	1	1	1	1	1	1	13
493	154	68.2763	1	0	1	1	1	1	0	1	1	1	1	1	1	11
494	152	69.0092	1	0	1	1	1	1	1	1	1	1	1	1	1	12
495	178	56.8352	1	0	1	1	1	1	1	1	1	1	1	1	1	12
496	166	55.6843	1	1	1	1	1	1	1	1	1	1	1	1	1	13
497	171	64.5136	1	0	1	1	1	1	1	1	1	1	1	1	1	12
498	153	59.8123	1	1	1	1	1	1	1	1	1	1	1	1	1	13
499	162	60.0224	1	1	1	0	1	1	1	0	1	1	1	1	1	11
500	161	67.7496	1	1	1	1	1	1	1	1	1	1	1	1	1	13
501	173	68.1636	1	1	1	1	1	1	1	1	1	1	1	1	1	13
502	152	75.0698	1	1	1	1	1	1	0	1	1	1	1	1	1	12
503	150	61.2222	1	1	1	1	1	1	1	1	1	1	1	1	1	13
504	195	54.2998	1	1	1	1	1	1	1	1	1	1	1	1	1	13
505	169	62.1757	1	1	1	1	1	1	1	1	1	1	1	1	1	13
506	165	66.6511	1	1	1	1	1	1	1	1	1	1	1	1	1	13
507	168	60.3709	1	1	1	1	1	1	1	1	1	1	1	1	1	13
508	177	64.0519	1	1	1	1	1	1	1	1	1	1	1	1	1	13
509	175	52.7965	1	0	1	1	1	1	1	1	1	1	1	1	1	12
510	221	64.1026	1	0	1	1	1	1	1	1	1	1	1	1	1	12
511	217	64.3486	1	0	1	1	1	1	1	1	1	1	1	1	1	12
512	198	60.805	1	0	1	1	1	1	1	1	1	1	1	1	1	12
513	165	56.9075	1	1	1	1	1	1	1	1	1	1	1	1	1	13
514	170	59.1629	1	1	1	1	1	1	1	1	1	1	1	1	1	13
515	157	75.6982	1	1	1	1	1	1	1	1	1	1	1	1	1	13
516	169	66.9094	1	1	1	1	1	1	1	1	1	1	1	1	1	13
517	176	76.3403	1	1	1	1	1	1	1	1	1	1	1	1	1	13
518	194	67.7108	1	1	1	1	1	1	1	1	1	1	1	1	1	13
519	173	66.1499	1	0	1	1	1	1	1	1	1	1	1	1	1	12
520	203	65.1636	1	1	1	1	1	1	1	1	1	1	1	1	1	13
521	194	68.2395	1	1	1	1	1	1	1	1	1	1	1	1	1	13
522	164	72.6157	1	1	1	1	1	1	1	1	1	1	1	1	1	13
523	155	51.2121	1	0	1	1	1	1	1	1	1	1	1	1	1	12
524	154	54.1322	1	0	1	1	1	1	1	1	1	1	1	1	1	12
525	237	56.4314	1	0	1	1	1	1	1	1	1	1	1	1	1	12
526	165	47.7043	1	0	1	1	1	1	1	1	1	1	1	1	1	12
527	202	72.3724	1	1	1	1	1	1	1	1	1	1	1	1	1	13
528	195	54.9106	1	0	1	1	1	1	1	1	1	1	1	1	1	12
529	209	65.0863	1	0	1	1	1	1	1	1	1	1	1	1	1	12
530	163	74.5956	1	0	1	1	1	1	1	1	1	1	1	1	1	12
531	303	71.0471	1	0	1	1	1	1	1	1	1	1	1	1	1	12
532	175	71.6777	1	1	1	1	1	1	1	1	1	1	1	1	1	13
533	191	68.2532	1	1	1	1	1	1	1	1	0	1	1	1	1	12
534	154	60.4645	1	1	1	1	1	1	1	1	1	1	1	1	1	13
535	202	69.6243	1	1	1	1	1	1	1	1	1	1	1	1	1	13
536	167	69.7451	1	1	1	1	1	1	1	1	1	1	1	1	1	13
537	163	70.8979	1	1	1	1	1	1	0	1	0	1	1	1	1	11
538	159	70.1338	1	1	1	1	1	1	1	1	1	1	1	1	1	13
539	153	63.6166	1	1	1	1	1	1	1	1	1	1	1	1	1	13
540	160	58.8068	1	0	1	1	1	1	1	1	1	1	1	1	1	12
541	171	50.7886	1	0	1	1	1	1	1	1	1	1	1	1	1	12
542	153	60.4156	1	1	1	1	1	1	1	1	1	1	1	1	1	13
543	150	53.9495	1	0	1	1	1	1	1	1	1	1	1	1	1	12
544	246	64.9781	1	1	1	1	1	1	1	1	1	1	1	1	1	13
545	165	67.7001	1	1	1	1	1	1	1	1	1	1	1	1	1	13
546	167	76.1938	1	1	1	1	1	1	1	1	1	1	1	1	1	13
547	156	70.4643	1	0	1	1	1	1	1	1	1	1	1	1	1	12
548	150	63.1313	1	0	1	1	1	1	1	1	1	1	1	1	1	12
549	154	63.7839	1	0	1	1	1	1	1	1	1	1	1	1	1	12
550	165	71.7716	1	1	1	1	1	1	1	1	1	1	1	1	1	13
551	207	71.4829	1	0	1	1	1	1	1	1	1	1	1	1	1	12
552	160	58.5227	1	0	1	1	1	1	1	1	1	1	1	1	1	12
553	169	69.9135	1	1	1	1	1	1	1	1	1	1	1	1	1	13
554	157	55.2982	1	0	1	1	1	1	1	1	1	1	1	1	1	12
555	151	60.6385	1	1	1	1	1	1	1	1	1	1	1	1	1	13
556	173	63.9247	1	1	1	1	1	1	1	1	1	1	1	1	1	13
557	152	65.0472	1	1	1	1	1	1	1	1	1	1	1	1	1	13
558	170	65.8824	1	0	1	1	1	1	1	1	1	1	1	1	1	12
559	262	55.0891	1	1	1	1	1	1	1	1	1	1	1	1	1	13
560	172	54.5095	1	1	1	1	1	1	1	1	1	1	1	1	1	13
561	192	56.1832	1	1	1	1	1	1	1	1	1	1	1	1	1	13
562	173	71.2687	1	1	1	1	1	1	1	1	1	1	1	1	1	13
563	161	61.1237	1	0	1	1	1	1	1	1	1	1	1	1	1	12
564	151	68.4921	1	1	1	1	1	1	1	1	1	1	1	1	1	13
565	158	70.3107	1	0	1	1	1	1	1	1	1	1	1	1	1	12
566	206	61.4445	1	0	1	1	1	1	1	1	1	1	1	1	1	12
567	168	68.272	1	0	1	1	1	1	1	1	1	1	1	1	1	12
568	150	60.6752	1	1	1	1	1	1	1	1	1	1	1	1	1	13
569	152	75.7675	1	1	1	1	1	1	1	1	1	1	1	1	1	13
570	178	72.4575	1	1	1	1	1	1	1	1	1	1	1	1	1	13
571	169	71.4914	1	1	1	1	1	1	1	1	1	1	1	1	1	13
572	236	67.3344	1	0	1	1	1	1	1	1	1	1	1	1	1	12
573	151	63.1601	1	1	1	1	1	1	1	1	1	1	1	1	1	13
574	227	64.0235	1	0	1	1	1	1	1	1	1	1	1	1	1	12
575	177	69.535	1	1	1	1	1	1	1	1	1	1	1	1	1	13
576	206	66.5671	1	1	1	1	1	1	1	1	1	1	1	1	1	13
577	161	65.8465	1	1	1	1	1	1	1	1	1	1	1	1	1	13
578	318	46.8096	1	0	1	0	1	1	1	1	1	1	1	1	1	11
579	156	63.7918	1	0	1	1	1	1	1	1	1	1	1	1	1	12
580	220	73.2576	1	1	1	1	1	1	1	1	1	1	1	1	1	13
581	185	68.517	1	1	1	1	1	1	1	1	1	1	1	1	1	13
582	285	67.8947	1	1	1	1	1	1	1	1	1	1	1	1	1	13
583	172	57.3345	1	1	1	1	1	1	1	1	1	1	1	1	1	13
584	153	56.4103	1	1	1	1	1	1	1	1	1	1	1	1	1	13
585	159	67.8197	1	1	1	1	1	1	1	1	1	1	1	1	1	13
586	151	70.6996	1	1	1	1	1	1	1	1	1	1	1	1	1	13
587	244	73.6129	1	1	1	1	1	1	1	1	1	1	1	1	1	13
588	175	65.3773	1	1	1	1	1	1	1	1	1	1	1	1	1	13
589	162	69.0487	1	1	1	1	1	1	1	1	1	1	1	1	1	13
590	156	62.7331	1	0	1	1	1	1	1	1	1	1	1	1	1	12
591	173	74.8333	1	1	1	1	1	1	1	1	1	1	1	1	1	13
592	201	73.3129	1	1	1	1	1	1	1	1	1	1	1	1	1	13
593	155	59.7519	1	1	1	1	1	1	1	1	1	1	1	1	1	13
594	153	69.7335	1	1	1	1	1	1	1	1	1	1	1	1	1	13
595	180	67.7778	1	1	1	1	1	1	1	1	1	1	1	1	1	13
596	223	67.3257	1	0	1	1	1	1	1	1	1	1	1	1	1	12
597	162	73.3165	1	0	1	1	1	1	1	1	1	1	1	1	1	12
598	181	63.1743	1	1	1	1	1	1	0	1	1	0	1	1	1	11
599	177	63.0098	1	1	1	1	1	1	0	1	1	0	1	1	1	11
600	358	71.0259	1	1	1	1	1	1	0	1	1	0	1	1	1	11
601	150	69.453	1	1	1	1	1	1	1	1	1	1	1	1	1	13
602	191	69.0861	1	0	1	1	1	1	1	1	1	1	1	1	1	12
603	200	71.1667	1	0	1	1	1	1	1	1	1	1	1	1	1	12
604	231	65.8927	1	0	1	1	1	1	1	1	1	1	1	1	1	12
605	152	51.9537	1	0	1	1	1	1	1	1	1	1	1	1	1	12
606	169	66.0481	1	0	1	1	1	1	1	1	1	1	1	1	1	12
607	160	70.4356	1	0	1	1	1	1	1	1	1	1	1	1	1	12
608	161	50.3504	1	1	1	1	1	1	1	1	1	1	1	1	1	13
609	162	53.767	1	1	1	1	1	1	1	1	1	1	1	1	1	13
610	178	53.4284	1	1	1	1	1	1	1	1	1	1	1	1	1	13
611	160	59.8798	1	1	1	1	1	1	1	1	1	1	1	1	1	13
612	159	62.7157	1	1	1	1	1	1	1	1	1	1	1	1	1	13
613	188	64.3549	1	1	1	1	1	1	1	1	1	1	1	1	1	13
614	236	66.2484	1	1	1	1	1	1	1	1	1	1	1	1	1	13
615	159	57.4138	1	0	1	1	1	1	1	1	1	1	1	1	1	12
616	210	72.21	1	1	1	1	1	1	1	1	1	1	1	1	1	13
617	260	71.0602	1	1	1	1	1	1	1	1	1	1	1	1	1	13
618	156	71.4333	1	1	1	1	1	1	1	1	1	1	1	1	1	13
619	175	64.7326	1	1	1	1	1	1	1	1	1	1	1	1	1	13
620	201	55.058	1	0	1	1	1	1	1	1	1	1	1	1	1	12
621	223	55.4617	1	1	1	1	1	1	1	1	1	1	1	1	1	13
622	175	72.7033	1	1	1	1	1	1	1	1	1	1	1	1	1	13
623	193	76.5644	1	1	1	1	1	1	1	1	1	1	1	1	1	13
624	215	62.6427	1	0	1	1	1	1	1	1	1	1	1	1	1	12
625	217	70.465	1	1	1	1	1	0	1	0	1	1	1	1	1	11
626	177	68.2022	1	1	1	1	1	1	1	1	1	1	1	1	1	13
627	200	66.5256	1	1	1	1	1	1	1	1	1	1	1	1	1	13
628	182	66.9414	1	1	1	1	1	1	1	1	1	1	1	1	1	13
629	156	67.2009	1	1	1	1	1	1	1	1	1	1	1	1	1	13
630	161	65.7907	1	1	1	1	1	1	1	1	1	1	1	1	1	13
631	151	73.4335	1	1	1	1	1	1	1	1	1	1	1	1	1	13
632	158	61.3113	1	1	1	1	1	1	1	1	1	1	1	1	1	13
633	172	63.5733	1	1	1	1	1	1	1	1	1	1	1	1	1	13
634	166	65.0371	1	1	1	1	1	1	1	1	1	1	1	1	1	13
635	163	68.0824	1	1	1	1	1	1	1	1	1	1	1	1	1	13
636	181	70.527	1	1	1	1	1	1	1	1	1	1	1	1	1	13
637	186	61.6763	1	1	1	1	1	1	1	1	1	1	1	1	1	13
638	175	64.9084	1	1	1	1	1	1	1	1	1	1	1	1	1	13
639	176	69.2235	1	1	1	1	1	1	1	1	1	1	1	1	1	13
640	171	59.5217	1	1	1	1	1	1	1	1	1	1	1	1	1	13
641	185	65.7866	1	1	1	1	1	1	1	1	1	1	1	1	1	13
642	153	66.122	1	1	1	1	1	1	1	1	1	1	1	1	1	13
643	164	64.1417	1	1	1	1	1	1	1	1	1	1	1	1	1	13
644	164	68.9884	1	1	1	1	1	1	1	1	1	1	1	1	1	13
645	233	76.5544	1	1	1	1	1	1	1	1	1	1	1	1	1	13
646	167	70.8122	1	1	1	1	1	1	1	1	1	1	1	1	1	13
647	249	69.3337	1	1	1	1	1	1	1	1	1	1	1	1	1	13
648	167	76.0207	1	1	1	1	1	1	0	1	1	1	1	1	1	12
649	182	56.4602	1	0	1	1	1	1	1	1	1	1	1	1	1	12
650	164	60.2017	1	1	1	1	1	1	1	1	1	1	1	1	1	13
651	195	67.311	1	1	1	1	1	1	1	1	1	1	1	1	1	13
652	167	70.9965	1	1	1	1	1	1	1	1	1	1	1	1	1	13
653	176	70.4287	1	0	1	1	1	1	1	1	1	1	1	1	1	12
654	161	60.6061	1	0	1	1	1	1	1	1	1	1	1	1	1	12
655	169	62.7129	1	0	1	1	1	1	1	1	1	1	1	1	1	12
656	154	57.1512	1	1	1	1	1	1	1	1	1	1	1	1	1	13
657	155	71.5385	1	1	1	1	1	1	1	1	1	1	1	1	1	13
658	154	64.4938	1	1	1	1	1	1	1	1	1	1	1	1	1	13
659	160	72.3237	1	1	1	1	1	1	1	1	1	1	1	1	1	13
660	155	74.5455	1	0	1	1	1	1	1	1	1	1	1	1	1	12
661	192	64.9773	1	1	1	1	1	1	1	1	1	1	1	1	1	13
662	173	68.2229	1	1	1	1	1	1	1	1	1	1	1	1	1	13
663	152	70.808	1	1	1	1	1	1	1	1	1	1	1	1	1	13
664	227	73.252	1	1	1	1	1	1	1	1	1	1	1	1	1	13
665	155	64.2266	1	1	1	1	1	1	1	1	1	1	1	1	1	13
666	174	63.2271	1	0	1	1	1	1	1	1	1	1	1	1	1	12
667	184	65.9667	1	0	1	1	1	1	1	1	1	1	1	1	1	12
668	172	64.4305	1	1	1	1	1	1	1	1	1	1	1	1	1	13
669	195	69.6055	1	1	1	1	1	1	1	1	1	1	1	1	1	13
670	489	72.0361	1	1	1	1	1	1	1	1	1	1	1	1	1	13
671	597	72.9846	1	1	1	1	1	1	1	1	1	1	1	1	1	13
672	186	58.0319	1	0	1	1	1	1	1	1	1	1	1	1	1	12
673	216	51.3592	1	1	1	1	1	1	1	1	1	1	1	1	1	13
674	162	73.4172	1	1	1	1	1	1	1	1	1	1	1	1	1	13
675	165	64.3667	1	1	1	1	1	1	1	1	1	1	1	1	1	13
676	153	76.8728	1	1	1	1	1	1	1	1	1	1	1	1	1	13
677	181	75.6835	1	1	1	1	1	1	1	1	1	1	1	1	1	13
678	294	66.671	1	1	1	1	1	1	1	1	1	1	1	1	1	13
679	223	53.3057	1	1	1	1	1	1	1	1	1	1	1	1	1	13
680	189	70.3636	1	1	1	1	1	1	1	1	1	1	1	1	1	13
681	222	62.0409	1	1	1	1	1	1	1	1	1	1	1	1	1	13
682	246	63.1067	1	0	1	1	1	1	1	1	1	1	1	1	1	12
683	179	66.4518	1	1	1	1	1	1	1	1	1	1	1	1	1	13
684	150	60.7576	1	0	1	1	1	1	1	1	1	1	1	1	1	12
685	351	67.2322	1	0	1	1	1	1	1	1	1	1	1	1	1	12
686	195	75.3535	1	0	1	1	1	1	1	1	1	1	1	1	1	12
687	155	59.8594	1	1	1	1	1	1	1	1	1	1	1	1	1	13
688	183	69.1327	1	1	1	1	1	1	1	1	1	1	1	1	1	13
689	190	64.4062	1	1	1	1	1	1	1	1	1	1	1	1	1	13
690	182	52.1229	1	0	1	1	1	1	1	1	1	1	1	1	1	12
691	206	52.1109	1	0	1	1	1	1	1	1	1	1	1	1	1	12
692	161	72.1438	1	0	1	1	1	1	1	1	1	1	1	1	1	12
693	170	72.0211	1	1	1	1	1	1	1	1	1	1	1	1	1	13
694	318	57.8569	1	1	1	1	1	1	1	0	1	1	1	1	1	12
695	164	67.4328	1	1	1	1	1	1	1	1	1	1	1	1	1	13
696	227	71.1988	1	1	1	1	1	1	1	0	1	1	1	1	1	12
697	179	70.518	1	1	1	1	1	1	1	0	1	1	1	1	1	12
698	197	66.2046	1	1	1	1	1	1	1	1	1	1	1	1	1	13
699	168	62.1212	1	0	1	1	1	1	1	1	1	1	1	1	1	12
700	164	59.8577	1	0	1	1	1	1	1	1	1	1	1	1	1	12
701	176	64.3509	1	0	1	1	1	1	1	1	1	1	1	1	1	12
702	180	62.8485	1	0	1	1	1	1	1	0	1	1	1	1	1	11
703	205	79.7186	1	1	1	1	1	1	1	1	1	1	1	1	1	13
704	152	67.6872	1	1	1	1	1	1	1	1	1	1	1	1	1	13
705	172	65.0722	1	0	1	1	1	1	1	1	1	1	1	1	1	12
706	214	61.2079	1	0	1	1	1	1	1	1	1	1	1	1	1	12
707	165	66.2859	1	1	1	1	1	1	1	1	1	1	1	1	1	13
708	188	67.5941	1	1	1	1	1	1	1	1	1	1	1	1	1	13
709	178	71.2187	1	1	1	1	1	1	1	1	1	1	1	1	1	13
710	221	58.8061	1	1	1	1	1	1	1	1	1	1	1	1	1	13
711	153	58.4381	1	1	1	1	1	1	1	1	1	1	1	1	1	13
712	217	60.6759	1	0	1	1	1	1	1	1	1	1	1	1	1	12
713	161	65.5938	1	0	1	1	1	1	1	1	1	1	1	1	1	12
714	228	71.9973	1	1	1	1	1	1	1	1	1	1	1	1	1	13
715	165	70.5128	1	1	1	1	1	1	1	1	1	1	1	1	1	13
716	173	67.556	1	1	1	1	1	1	1	1	1	1	1	1	1	13
717	154	67.8738	1	1	1	1	1	1	1	1	1	1	1	1	1	13
718	152	71.7903	1	1	1	1	1	1	0	1	1	1	1	1	1	12
719	177	69.7312	1	1	1	1	1	1	0	1	1	1	1	1	1	12
720	187	67.3797	1	1	1	1	1	1	1	1	1	1	1	1	1	13
721	222	71.587	1	1	1	1	1	1	1	1	1	1	1	1	1	13
722	187	50.6445	1	1	1	1	1	1	1	1	1	1	1	1	1	13
723	191	67.5795	1	1	1	1	1	1	1	1	1	1	1	1	1	13
724	222	73.4696	1	1	1	1	1	1	1	1	1	1	1	1	1	13
725	158	59.6855	1	0	1	1	1	1	1	1	1	1	1	1	1	12
726	159	55.9184	1	1	1	1	1	1	1	1	1	1	1	1	1	13
727	155	65.2523	1	1	1	1	1	1	1	1	1	1	1	1	1	13
728	153	53.8545	1	1	1	1	1	1	1	1	1	1	1	1	1	13
729	151	62.6592	1	1	1	1	1	1	1	1	1	1	1	1	1	13
730	166	71.4677	1	0	1	1	1	1	1	1	1	1	1	1	1	12
731	171	59.8972	1	0	1	1	1	1	1	1	1	1	1	1	1	12
732	219	69.1504	1	0	1	1	1	1	1	1	1	1	1	1	1	12
733	185	65.3645	1	0	1	1	1	1	1	1	1	1	1	1	1	12
734	169	56.4254	1	1	1	1	1	1	1	1	1	1	1	1	1	13
735	285	69.9865	1	1	1	1	1	1	1	1	1	1	1	1	1	13
736	177	70.7229	1	1	1	1	1	1	1	1	1	1	1	1	1	13
737	168	65.9875	1	1	1	1	1	1	1	1	1	1	1	1	1	13
738	212	67.3258	1	1	1	1	1	1	1	1	1	1	1	1	1	13
739	264	77.1488	1	1	1	1	1	0	1	1	0	1	1	1	1	11
740	151	64.3743	1	1	1	1	1	1	1	1	1	1	1	1	1	13
741	152	60.4964	1	1	1	1	1	1	1	0	1	1	1	1	1	12
742	207	70.1908	1	1	1	1	1	1	1	1	1	1	1	1	1	13
743	170	70.543	1	1	1	1	1	1	1	1	1	1	1	1	1	13
744	157	74.9633	1	1	1	1	1	1	1	1	1	1	1	1	1	13
745	151	66.7431	1	1	1	1	1	1	1	1	1	1	1	1	1	13
746	174	65.3183	1	1	1	1	1	1	1	1	1	1	1	1	1	13
747	173	71.6318	1	1	1	1	1	1	1	1	1	1	1	1	1	13
748	167	74.4972	1	1	1	1	1	1	1	1	1	1	1	1	1	13
749	188	69.9809	1	1	1	1	1	1	1	1	1	1	1	1	1	13
750	228	67.8925	1	1	1	1	1	1	1	1	1	1	1	1	1	13
751	162	70.0776	1	1	1	1	1	1	1	1	1	1	1	1	1	13
752	196	69.9753	1	0	1	1	1	1	1	1	1	1	1	1	1	12
753	200	63.7821	1	1	1	1	1	1	1	1	1	1	1	1	1	13
754	165	63.1546	1	1	1	1	1	1	1	1	1	1	1	1	1	13
755	229	67.2209	1	1	1	1	1	1	1	1	1	1	1	1	1	13
756	182	73.7429	1	0	1	1	1	1	1	1	1	1	1	1	1	12
757	157	72.4764	1	1	1	1	1	1	1	1	1	0	1	1	1	12
758	178	70.778	1	1	1	1	1	1	1	1	1	0	1	1	1	12
759	161	69.7404	1	1	1	1	1	1	1	1	1	1	1	1	1	13
760	183	63.0937	1	1	1	1	1	1	1	1	1	1	1	1	1	13
761	198	73.2971	1	1	1	1	1	1	1	1	1	1	1	1	1	13
762	156	48.6029	1	1	1	1	1	1	1	1	1	1	1	1	1	13
763	174	48.7401	1	1	1	1	1	1	1	1	1	1	1	1	1	13
764	160	76.411	1	1	1	1	1	1	1	1	1	1	1	0	1	12
765	174	68.6869	1	1	1	1	1	1	0	1	1	1	1	1	1	12
766	206	65.6737	1	1	1	1	1	1	0	1	1	1	1	1	1	12
767	170	74.2459	1	1	1	1	1	1	1	1	1	1	1	1	1	13
768	311	58.4178	1	1	1	1	1	1	1	1	1	1	1	1	1	13
769	198	51.9749	1	1	1	1	1	1	1	1	1	1	1	1	1	13
770	165	54.3279	1	1	1	1	1	1	1	1	1	1	1	1	1	13
771	159	60.2535	1	0	1	1	1	1	1	1	1	1	1	1	1	12
772	160	72.9028	1	0	1	1	1	1	0	1	1	0	1	1	1	10
773	161	71.6993	1	1	1	1	1	1	1	1	1	1	1	1	1	13
774	159	67.5294	1	1	1	1	1	1	1	1	1	1	1	1	1	13
775	156	71.4086	1	1	1	1	1	1	1	1	1	1	1	1	1	13
776	166	65.6353	1	0	1	1	1	1	1	1	1	1	1	1	1	12
777	152	69.2883	1	0	1	1	1	1	1	1	1	1	1	1	1	12
778	220	74.8072	1	0	1	1	1	1	1	1	1	1	1	1	1	12
779	167	53.7833	1	1	1	1	1	1	0	1	1	1	1	1	1	12
780	178	69.3224	1	0	1	1	1	1	1	1	1	1	1	1	1	12
781	201	60.6646	1	1	1	1	1	1	1	1	1	1	1	1	1	13
782	158	67.2428	1	1	1	1	1	1	1	1	1	1	1	1	1	13
783	162	71.9611	1	1	1	1	1	1	1	1	1	1	1	1	1	13
784	172	76.1702	1	1	1	1	1	1	1	1	1	1	1	1	1	13
785	163	58.8957	1	1	1	1	1	1	0	0	1	1	1	1	1	11
786	172	66.7412	1	1	1	1	1	1	1	1	1	1	1	1	1	13
787	168	56.9292	1	1	1	1	1	1	1	1	1	1	1	1	1	13
788	216	70.0024	1	1	1	1	1	1	1	1	1	1	1	1	1	13
789	155	78.3292	1	1	1	1	1	1	1	1	1	1	1	1	1	13
790	154	77.0896	1	1	1	1	1	1	1	1	1	1	1	1	1	13
791	152	59.8186	1	0	1	1	1	1	1	1	1	1	1	1	1	12
792	177	66.8721	1	0	1	1	1	1	1	1	1	1	1	1	1	12
793	156	69.5027	1	0	1	1	1	1	1	1	1	1	1	1	1	12
794	200	69.7949	1	1	1	1	1	1	1	1	1	1	1	1	1	13
795	189	59.9172	1	1	1	1	1	1	1	1	1	1	1	1	1	13
796	191	73.6609	1	1	1	1	1	1	1	1	1	1	1	1	1	13
797	191	59.2697	1	1	1	1	1	1	1	1	1	1	1	1	1	13
798	170	63.0838	1	0	1	1	1	1	1	1	1	1	1	1	1	12
799	162	72.905	1	0	1	1	1	1	1	1	1	1	1	1	1	12
800	177	72.5561	1	0	1	1	1	1	1	1	1	1	1	1	1	12
801	378	61.0229	1	0	1	1	1	1	1	1	1	1	1	1	1	12
802	170	56.4973	1	0	1	1	1	1	1	1	1	1	1	1	1	12
803	217	60.7876	1	0	1	1	1	1	1	1	1	1	1	1	1	12
804	196	58.055	1	0	1	1	1	1	1	1	1	1	1	1	1	12
805	183	73.3731	1	1	1	1	1	1	0	1	1	1	1	1	1	12
806	158	58.9183	1	0	1	1	1	1	1	1	1	1	1	1	1	12
807	227	68.3487	1	0	1	1	1	1	1	1	1	1	1	1	1	12
808	160	60.1683	1	1	1	1	1	1	1	1	1	1	1	1	1	13
809	152	69.2898	1	1	1	1	1	1	1	1	1	1	1	1	1	13
810	152	65.8232	1	1	1	1	1	1	1	1	1	1	1	1	1	13
811	160	54.3349	1	1	1	1	1	1	1	1	1	1	1	1	1	13
812	154	62.0296	1	1	1	1	1	1	1	1	1	1	1	1	1	13
813	225	65.5157	1	1	1	1	1	1	1	1	1	1	1	1	1	13
814	163	68.3499	1	1	1	1	1	1	1	1	1	1	1	1	1	13
815	180	70.6197	1	1	1	1	1	1	1	1	1	1	1	1	1	13
816	159	57.7004	1	1	1	1	1	1	1	1	1	1	1	1	1	13
817	183	55.2161	1	0	1	1	1	1	1	1	1	1	1	1	1	12
818	154	63.9943	1	1	1	1	1	1	1	1	1	1	1	1	1	13
819	218	58.4862	1	1	1	1	1	1	1	1	1	1	1	1	1	13
820	150	49.6364	1	1	1	1	1	1	0	1	1	1	1	1	1	12
821	170	59.1327	1	1	1	1	1	1	1	1	1	1	1	1	1	13
822	216	60.5176	1	1	1	1	1	1	1	1	1	1	1	1	1	13
823	190	64.7368	1	1	1	1	1	1	1	1	1	1	1	1	1	13
824	197	60.1523	1	1	1	1	1	1	1	1	1	1	1	1	1	13
825	188	68.5848	1	0	1	1	1	1	1	1	1	1	1	1	1	12
826	154	58.4022	1	0	1	1	1	1	1	1	1	1	1	1	1	12
827	441	65.9137	1	1	1	1	1	1	1	1	1	1	1	1	1	13
828	186	68.4381	1	1	1	1	1	1	1	1	1	1	1	1	1	13
829	361	72.1109	1	1	1	1	1	1	1	1	1	1	1	1	1	13
830	151	63.9837	1	1	1	1	1	1	1	1	1	1	1	1	1	13
831	165	57.3271	1	1	1	1	1	1	1	1	1	1	1	1	1	13
832	152	68.3911	1	0	1	1	1	1	1	1	1	1	1	1	1	12
833	192	65.7355	1	0	1	1	1	1	1	1	1	1	1	1	1	12
834	188	66.9531	1	1	1	1	1	1	1	1	1	1	1	1	1	13
835	207	45.0576	1	1	1	1	1	1	1	1	1	1	1	1	1	13
836	164	52.1107	1	1	1	1	1	1	1	1	1	1	1	1	1	13
837	158	59.6759	1	0	1	1	1	1	1	1	1	1	1	1	1	12
838	275	74.8485	1	0	1	1	1	1	1	1	1	1	1	1	1	12
839	185	70.3276	1	0	1	1	1	1	1	1	1	1	1	1	1	12
840	155	61.373	1	1	1	1	1	1	1	1	1	1	1	1	1	13
841	172	69.9389	1	1	1	1	1	1	1	1	1	1	1	1	1	13
842	299	60.1192	1	1	1	1	1	1	1	1	1	1	1	1	1	13
843	173	64.5694	1	1	1	1	1	1	1	1	1	1	1	1	1	13
844	199	60.5399	1	1	1	1	1	1	1	1	1	1	1	1	1	13
845	195	63.8659	1	1	1	1	1	1	1	1	1	1	1	1	1	13
846	189	70.5264	1	1	1	1	1	1	1	1	1	1	1	1	1	13
847	175	73.6117	1	1	1	1	1	1	1	1	1	1	1	1	1	13
848	171	63.9376	1	1	1	1	1	1	1	1	1	1	1	1	1	13
849	182	54.7036	1	0	1	1	1	1	1	1	1	1	1	1	1	12
850	179	60.6907	1	0	1	1	1	1	1	1	1	1	1	1	1	12
851	161	51.1467	1	1	1	1	1	1	1	1	1	1	1	1	1	13
852	192	61.5118	1	1	1	1	1	1	1	1	1	1	1	1	1	13
853	280	55.6593	1	1	1	1	1	1	1	1	1	1	1	1	1	13
854	167	62.2646	1	0	1	1	1	1	0	1	1	1	1	1	1	11
855	176	53.2369	1	1	1	1	1	1	0	1	1	1	1	1	1	12
856	164	70.4659	1	1	1	1	1	1	1	1	1	1	1	1	1	13
857	199	70.3061	1	1	1	1	1	1	0	1	1	1	1	1	1	12
858	155	67.4487	1	0	1	1	1	1	0	1	1	1	1	1	1	11
859	165	59.2066	1	1	1	1	1	1	0	1	1	1	1	0	1	11
860	158	49.4822	1	1	1	1	1	1	1	1	1	1	1	0	1	12
861	156	64.4522	1	0	1	1	1	1	0	1	1	1	1	1	1	11
862	191	59.0576	1	0	1	1	1	0	1	1	1	1	1	1	1	11
863	192	55.4688	1	0	1	1	1	1	1	1	1	1	1	1	1	12
864	205	74.334	1	1	1	1	1	1	1	1	1	1	1	1	1	13
865	164	67.2686	1	1	1	1	1	1	1	1	1	1	1	1	1	13
866	152	63.8158	1	0	1	1	1	1	1	1	1	1	1	1	1	12
867	172	55.9561	1	1	0	1	1	0	1	1	1	1	1	0	1	10
868	186	63.9703	1	0	1	1	1	1	1	1	1	1	1	1	1	12
869	202	60.126	1	1	1	1	1	0	1	1	1	1	1	0	1	11
870	196	59.9536	1	1	1	1	1	0	1	1	1	1	1	0	1	11
871	181	69.3923	1	1	1	1	1	0	1	1	1	1	1	0	1	11
872	333	69.0363	1	1	1	1	1	0	1	1	1	1	1	0	1	11
873	181	72.4536	1	1	1	1	1	1	1	1	1	1	1	1	1	13
874	214	70.1294	1	1	1	1	1	1	1	1	1	1	1	1	1	13
875	185	62.3882	1	0	1	1	1	1	1	1	1	1	1	0	1	11
876	191	71.7182	1	0	1	1	1	1	1	1	1	1	1	0	1	11
877	221	53.6981	1	1	1	1	1	1	0	1	1	1	1	0	1	11
878	225	69.3827	1	0	1	0	1	0	1	1	1	1	1	0	1	9
879	231	73.7855	1	0	1	0	1	0	1	1	1	1	1	0	1	9
880	155	70.5376	1	0	1	0	1	0	1	1	1	1	1	0	1	9
881	156	66.8981	1	0	1	0	1	0	1	1	1	1	1	0	1	9
882	212	66.6143	1	0	1	0	1	0	1	1	1	1	1	0	1	9
883	191	62.3227	1	0	1	1	1	1	1	1	1	1	1	0	1	11
884	164	48.9911	1	0	1	1	1	1	1	1	1	1	1	0	1	11
885	163	49.9387	1	0	1	1	1	1	1	1	1	1	1	0	1	11
886	229	74.7678	1	0	1	1	1	1	1	1	1	1	1	0	1	11
887	239	72.4002	1	0	1	1	1	1	1	1	1	1	1	0	1	11
888	201	72.9534	1	0	1	1	1	1	1	1	1	1	1	0	1	11
889	156	71.6317	1	0	1	1	1	1	1	1	1	1	1	0	1	11
890	161	61.9537	1	0	1	1	1	1	1	1	1	1	1	0	1	11
891	156	68.6247	1	0	1	1	1	1	1	1	1	1	1	0	1	11
892	152	66.1483	1	0	1	1	1	1	1	1	1	1	1	0	1	11
893	152	68.0383	1	1	1	0	1	1	1	1	1	1	1	0	1	11
894	175	51.0338	1	1	1	0	1	1	1	1	1	1	1	0	1	11
895	173	68.5339	1	1	1	1	1	1	1	0	1	1	1	0	1	11
896	158	64.6375	1	1	1	1	1	1	1	0	1	1	1	0	1	11
897	155	55.8475	1	1	1	1	1	1	1	0	1	1	1	0	1	11
898	187	66.5143	1	1	1	1	1	1	1	1	0	1	1	0	1	11
899	156	66.2238	1	1	1	1	1	1	1	1	0	1	1	0	1	11
900	164	65.1053	1	1	1	1	1	1	1	0	1	1	1	1	1	12
901	205	59.8226	1	1	1	1	1	1	1	0	1	1	1	1	1	12
902	189	78.0247	1	1	0	0	1	1	1	0	1	1	1	1	1	10
903	190	67.512	1	0	1	0	1	1	1	1	1	1	1	1	1	11
904	175	78.2424	1	1	0	1	1	1	1	1	1	1	1	1	1	12
905	282	61.2616	1	1	1	1	1	1	1	0	1	1	1	1	1	12
906	242	63.3984	1	1	1	1	1	1	1	0	1	1	1	1	1	12
907	205	75.048	1	1	0	1	1	1	1	1	1	1	1	1	1	12
908	201	78.0944	1	1	1	1	1	1	1	1	1	1	1	1	0	12
909	153	74.0642	1	1	1	1	1	1	1	1	1	1	1	1	0	12
910	173	71.2034	1	1	1	1	1	1	1	0	1	1	1	1	1	12
911	206	75.6767	1	1	1	1	1	1	1	0	1	1	1	1	1	12
912	150	71.2323	1	1	1	1	1	1	1	0	1	1	1	1	1	12
913	156	59.8873	1	1	1	0	1	1	1	1	1	1	1	1	1	12
914	219	74.0487	1	1	1	1	1	1	1	0	1	1	1	1	1	12
915	183	64.6465	1	1	1	1	1	1	1	0	1	1	1	1	1	12
916	199	73.0318	1	1	1	0	1	1	1	1	1	1	1	1	1	12
917	171	66.6667	1	1	1	0	1	1	1	1	1	1	1	1	1	12
918	150	66.8384	1	1	1	1	1	1	1	1	1	0	1	1	1	12
919	152	65.1017	1	1	1	1	1	1	1	0	1	1	1	1	1	12
920	253	72.1943	1	1	1	1	1	1	1	0	1	1	1	1	1	12
921	200	69.0364	1	1	1	1	1	1	0	1	0	1	1	1	1	11
922	150	51.4545	1	0	1	1	1	1	1	0	1	1	1	1	1	11
923	157	72.0614	1	1	1	1	1	1	1	1	0	1	1	1	1	12
924	197	57.8142	1	1	1	1	1	1	1	0	1	1	1	1	1	12
925	170	67.2371	1	1	1	1	1	1	1	0	1	1	1	1	1	12
926	187	60.6952	1	1	1	1	1	1	1	0	1	1	1	1	1	12
927	166	65.6079	1	1	1	1	1	1	1	0	1	1	1	1	1	12
928	259	69.2114	1	1	1	1	1	1	1	0	1	1	1	1	1	12
929	150	69.6162	1	1	1	1	1	1	1	0	1	1	1	1	1	12
930	168	54.8431	1	1	1	1	1	1	1	1	1	0	1	1	1	12
931	153	59.3187	1	1	1	1	1	1	1	0	1	1	1	1	1	12
932	154	71.7631	1	1	1	1	1	1	1	0	1	1	1	1	1	12
933	199	69.9102	1	1	1	1	1	1	1	0	1	1	1	1	1	12
934	163	69.2787	1	1	1	1	1	1	1	0	1	1	1	1	1	12
935	152	62.6396	1	1	1	1	1	1	1	1	1	1	1	1	0	12
936	287	55.6383	1	1	1	1	1	1	1	0	1	1	1	1	1	12
937	205	71.122	1	0	1	1	1	1	1	1	1	1	1	1	0	11
938	174	69.7928	1	1	1	1	1	0	1	1	1	1	1	1	1	12
939	169	71.8307	1	1	1	1	1	1	0	1	1	1	1	1	1	12
940	201	71.0991	1	0	1	1	1	1	0	1	1	1	1	1	1	11
941	205	67.7694	1	0	1	1	1	1	0	1	1	1	1	1	1	11
942	164	75.2772	1	0	1	1	1	1	1	1	0	1	1	1	1	11
943	196	73.5544	1	1	1	1	1	1	1	1	1	1	1	0	1	12
944	177	72.0339	1	1	1	1	1	1	1	1	1	1	1	0	1	12
945	214	60.4333	1	0	1	1	1	1	1	1	1	1	1	0	1	11
946	163	59.314	1	1	1	1	1	1	1	1	1	1	1	0	1	12
947	160	62.642	1	1	1	1	1	1	1	1	1	1	1	0	1	12
948	176	61.1398	1	1	1	1	1	1	1	1	1	1	1	0	1	12
949	157	63.7425	1	1	1	1	1	1	1	1	1	1	1	0	1	12
950	166	71.6137	1	1	1	1	1	1	1	1	1	1	1	0	1	12
951	171	64.2477	1	1	1	1	1	1	1	1	1	1	1	0	1	12
952	167	67.4251	1	0	1	1	1	1	1	1	1	1	1	0	1	11
953	181	62.4309	1	0	1	1	1	1	1	1	1	1	1	0	1	11
954	219	67.0126	1	1	1	1	1	1	1	1	1	1	1	0	1	12
955	150	68.637	1	0	0	1	1	1	1	1	1	1	1	0	1	10
956	150	59.4074	1	0	0	1	1	1	1	1	1	1	1	0	1	10
957	162	58.5297	1	1	1	1	1	1	0	0	1	1	1	1	1	11
958	212	65.1372	1	1	1	1	1	1	0	0	1	1	1	1	1	11
959	184	69.6245	1	1	1	0	1	1	1	1	1	1	1	0	1	11
960	207	72.0773	1	1	1	1	1	1	1	1	0	1	1	0	1	11
961	330	71.3939	1	1	1	1	1	1	1	1	0	1	1	0	1	11
962	154	66.7027	1	1	1	0	1	1	0	0	1	1	1	0	1	9

## Sheet: TableC-ArachnidaRefs
Class	Order	Infraorder	Family	Genus	epithet	Type
Arachnida	Araneae	Mygalomorphae	Antrodiaetidae	Aliatypus		transcriptome
Arachnida	Araneae	Mygalomorphae	Theraphosidae	Aphonopelma		transcriptome
Arachnida	Araneae	Mygalomorphae	Euctenizidae	Aptostichus	angelinajolieae	transcriptome
Arachnida	Araneae	Mygalomorphae	Euctenizidae	Aptostichus	miwok	transcriptome
Arachnida	Araneae	Mygalomorphae	Euctenizidae	Aptostichus	sp.	transcriptome
Arachnida	Araneae	Mygalomorphae	Euctenizidae	Aptostichus	colberti	transcriptome
Arachnida	Araneae	Mygalomorphae	Euctenizidae	Aptostichus	stanfordianus	transcriptome
Arachnida	Araneae	Mygalomorphae	Nemesiidae	Calisoga		transcriptome
Arachnida	Araneae	Mygalomorphae	Ctenizidae	Cyclocosmia		transcriptome
Arachnida	Araneae	Mygalomorphae	Ctenizidae	Hebestatis		transcriptome
Arachnida	Araneae	Araneomorphae	Hypochilidae	Hypochilus		transcriptome
Arachnida	Araneae	Mygalomorphae	Liphistiidae	Liphistius		transcriptome
Arachnida	Araneae	Mygalomorphae	Mecicobothriidae	Megahexura		transcriptome
Arachnida	Araneae	Mygalomorphae	Dipluridae	Microhexura		transcriptome
Arachnida	Araneae	Mygalomorphae	Paratropididae	Paratropis		transcriptome
Arachnida	Araneae	Mygalomorphae	Atypidae	Sphodros		transcriptome
Arachnida	Araneae	Mygalomorphae	Ctenizidae	Ummidia		transcriptome
Arachnida	Araneae	Araneomorphae	Theridiidae	Latrodectus	hesperus	genome	i5k: Lhes.scaffolds.fa; made available on website 12/06/2013
Arachnida	Araneae	Araneomorphae	Theridiidae	Parasteatoda	tepidariorum	genome	i5k: Ptep01282013.genome.fa; made available on website 03/26/2013
Arachnida	Araneae	Araneomorphae	Sicariidae	Loxosceles	reculsa	genome	i5k: Loxosceles reclusa; Lrec.scaffolds.fa made available on website 01/29/2014
Arachnida	Parasitiformes		Ixodidae	Ixodes		genome
