# Supplementary material for: Expanding anchored hybrid enrichment to resolve both deep and shallow relationships within the spider tree of life
Source: BMC Evol Biol. 2016 Oct 13;16:212. doi: 10.1186/s12862-016-0769-y (PMC5062932; doi:10.1186/s12862-016-0769-y)
Supplement: Additional file 3: Table S3. — GenomeSequencingSummary. Summary of the genomic reads obtained for Aliatypus and Aphonopelma. (XLSX 50 kb) [file 12862_2016_769_MOESM3_ESM.xlsx]

## Sheet: Sheet1
									Aphonopelma	COI	KC665397.1	TATTATCTTCTTTGACTGATGTGGGTGTTGGAGCCGGATGAACGATTTATCCTCCTTTGTCTTCTTTTGTTGGTCATTCTGGGGGAGGGATGGATTTTGCTATTTTTTCTTTGCATTTAGCTGGGGCCTCTTCTATTATGGGGTCTGTAAATTTCATTAGAACTGTGTTAAATATGCGGAGATCTGGGATGTCTATGGAACGAGTTCCATTATTTGTGTGGTCAGTTTTTATTACTACCGTGTTGTTGTTATTATCATTGCCCGTTTTGGCTGGTGCTATTACAATGTTGTTATCTGATCGAAATTTTAATACTTCTTTTTTTGATCCAGCGGGAGGAGGAGATCCAGTATTATTTCAACATTTATTTTGGTTTTTTGGGCATCCGGAGGTTTATATTT…
									Aliatypus	COI	JN034083.1	TTACCTCCTTCTTTGATGTTTTTGATTTTTTCTTTTGTTGTGGATACTGGTTTAGGGGCGGGATGAACTATTTATCCACCTTTATCTTCTTTAATTGGTCATGGTAGAGTTTGTGTAGATTTTGCTATTTTTTCTCTCCATTTGGCTGGGTTGTCTTCTATTATAGGGGCGATTAATTTTATTTCTACTGTTTTGAATATAAGGGTGGTGGGTATGACTATGGAAAAAGTGTCTTTGTTCGTTTGATCGGTTTTGATCACGGCTGTTTTATTATTGTTATCGTTGCCTGTATTGGCTGGGGCTATTACTATGTTATTGACAGATCGAAATTTTAATACTTCTTTTTTTGATCCGGCTGGTGGTGGTGATCCTATTTTATTTCAACATTTGTTTTGGTTT…
													SL22163 - SL22166
		WGAphonopelma_I1_1_A.fastq	GTTCTAC	GTTCTAC
		WGAphonopelma_I1_1_B.fastq	TGGTATG	TGGTATG
													Project 1890
					HWI-ST534	348	I2973	AUMS0056	Aliatypus	trapdoor spider	CCTATCTC	GTTCTACG	PE100
					HWI-ST534	348	I2974	APH3091	Aphonopelma	tarantula	ATATCGAT	TGGTATGA	PE100
Genus	epithet	Common	SampleID	LibraryID	Insert Size	Index	Type	Reads	Bases	Location	Website
Aliatypus	sp	trapdoor spider			125-175		PE100			HudsonAlpha	hudsonalpha.org
Aliatypus	sp	trapdoor spider			125-175		PE100			HudsonAlpha	hudsonalpha.org
Aphonopelma	sp	Aphonopelma			125-175		PE100			HudsonAlpha	hudsonalpha.org
Aphonopelma	sp	Aphonopelma			125-175		PE100			HudsonAlpha	hudsonalpha.org
Aliatypus	sp	trapdoor spider	AUMS0056	I2973a	125-175	CCTATCTC	PE100	83969651	16793930200	Center for Anchored Phylogenomics	anchoredphylogeny.com
Aliatypus	sp	trapdoor spider	AUMS0056	I2973b	125-175	GTTCTACG	PE100			Center for Anchored Phylogenomics	anchoredphylogeny.com
Aphonopelma	sp	Aphonopelma	APH3091	I2974a	125-175	ATATCGAT	PE100	245078200	49015640000	Center for Anchored Phylogenomics	anchoredphylogeny.com
Aphonopelma	sp	Aphonopelma	APH3091	I2974b	125-175	TGGTATGA	PE100			Center for Anchored Phylogenomics	anchoredphylogeny.com

## Sheet: Sheet2
Hudson Alpha Sequencing
@HWI-ST534:348
File	Flow Cell	lane	Read Length	SampleID	Index	Reads	Bases
WGAphonopelma_I1_1_A.fastq	D15EBACXX	7	100	APH3091	GTTCTAC	44519405	8903881000
WGAphonopelma_I1_2_A.fastq	D15EBACXX	7	100	APH3091	GTTCTAC	44519405	8903881000		35436241200
WGAphonopelma_I1_1_B.fastq	D15EBACXX	7	100	APH3091	TGGTATG	44071198	8814239600
WGAphonopelma_I1_2_B.fastq	D15EBACXX	7	100	APH3091	TGGTATG	44071198	8814239600
WGAliatypus_I1_1_A.fastq	D15EBACXX	7	100	AUMS0056	ATATCGA	51210322	10242064400
WGAliatypus_I1_2_A.fastq	D15EBACXX	7	100	AUMS0056	ATATCGA	51210322	10242064400		38337997600
WGAliatypus_I1_1_B.fastq	D15EBACXX	7	100	AUMS0056	CCTATCT	44634672	8926934400
WGAliatypus_I1_2_B.fastq	D15EBACXX	7	100	AUMS0056	CCTATCT	44634672	8926934400
	HA
FSU Sequencing
@HWI-ST876:209
File	Flow Cell	lane	Read Length	SampleID	Index	Reads	Bases				Full Files	extra reads
P0038_JB_I2974a	H7NGJADXX	1and2	150	APH3091	CTGAGCAT	120957948	36287384400		50081901000
P0038_JB_I2974b	H7NGJADXX	1and2	150	APH3091	TAGGCCGT	45981722	13794516600
P0038_JB_I2973a	H7NGJADXX	1and2	150	AUMS0056	AGCTAGAG	131079083	39323724900		73523475000
P0038_JB_I2973b	H7NGJADXX	1and2	150	AUMS0056	GCTGGTCA	113999167	34199750100				2973a	lane	Full	extra	total		2973b	lane	Full	extra	total
												1	9	3869002	39869002			1	3	3506613	15506613
												2	10	710246	40710246			2	3	3845426	15845426
												3	9	4378700	40378700			3	3	2629683	14629683
											2974a	lane	Full	extra	total		2974b	lane	Full	extra	total
			Genus	SampleID	Total Bases	Genome Size	Coverage					1	11	105470	44105470			1	9	2893012	38893012
			Aphonopelma	APH3091	85518142200	16000000000	5.34488					2	11	940339	44940339			2	9	3570709	39570709
			Aliatypus	AUMS0056	111861472600	2500000000	44.7446					3	10	2033274	42033274			3	8	3535446	35535446
