# Supplementary material for: Expanding anchored hybrid enrichment to resolve both deep and shallow relationships within the spider tree of life
Source: BMC Evol Biol. 2016 Oct 13;16:212. doi: 10.1186/s12862-016-0769-y (PMC5062932; doi:10.1186/s12862-016-0769-y)
Supplement: Additional file 4: Table S4. — Ara1_Key_withReplicates. Number of Agilent Sure-Select enrichment kit probes per locus in the Anchored Hybrid Enrichment Spider Probe Kit v.1. (XLSX 1027 kb) [file 12862_2016_769_MOESM4_ESM.xlsx]

## Sheet: Sheet1
ProbeID	loc	ind	site	Replicates
Ara1.1	1	1	0	4
Ara1.2	1	2	0	4
Ara1.3	1	5	0	4
Ara1.4	1	8	0	4
Ara1.5	1	9	0	4
Ara1.6	1	10	0	4
Ara1.7	1	11	0	4
Ara1.8	1	12	0	4
Ara1.9	1	13	0	4
Ara1.10	1	14	0	4
Ara1.11	1	15	0	4
Ara1.12	1	16	0	4
Ara1.13	1	17	0	4
Ara1.14	1	18	0	4
Ara1.15	1	20	0	4
Ara1.16	1	21	0	4
Ara1.17	3	1	0	1
Ara1.18	3	1	15	1
Ara1.19	3	1	30	1
Ara1.20	3	1	45	1
Ara1.21	3	1	60	1
Ara1.22	3	1	75	1
Ara1.23	3	1	90	1
Ara1.24	3	1	105	1
Ara1.25	3	1	120	1
Ara1.26	3	1	135	1
Ara1.27	3	2	0	1
Ara1.28	3	2	15	1
Ara1.29	3	2	30	1
Ara1.30	3	2	45	1
Ara1.31	3	2	60	1
Ara1.32	3	2	75	1
Ara1.33	3	2	90	1
Ara1.34	3	2	105	1
Ara1.35	3	2	120	1
Ara1.36	3	2	135	1
Ara1.37	3	5	0	1
Ara1.38	3	5	15	1
Ara1.39	3	5	30	1
Ara1.40	3	5	45	1
Ara1.41	3	5	60	1
Ara1.42	3	5	75	1
Ara1.43	3	5	90	1
Ara1.44	3	5	105	1
Ara1.45	3	5	120	1
Ara1.46	3	5	135	1
Ara1.47	3	8	0	1
Ara1.48	3	8	15	1
Ara1.49	3	8	30	1
Ara1.50	3	8	45	1
Ara1.51	3	8	60	1
Ara1.52	3	8	75	1
Ara1.53	3	8	90	1
Ara1.54	3	8	105	1
Ara1.55	3	8	120	1
Ara1.56	3	8	135	1
Ara1.57	3	9	0	1
Ara1.58	3	9	15	1
Ara1.59	3	9	30	1
Ara1.60	3	10	0	1
Ara1.61	3	10	15	1
Ara1.62	3	10	30	1
Ara1.63	3	10	45	1
Ara1.64	3	10	60	1
Ara1.65	3	10	75	1
Ara1.66	3	10	90	1
Ara1.67	3	10	105	1
Ara1.68	3	10	120	1
Ara1.69	3	10	135	1
Ara1.70	3	11	0	1
Ara1.71	3	11	15	1
Ara1.72	3	11	30	1
Ara1.73	3	11	45	1
Ara1.74	3	11	60	1
Ara1.75	3	11	75	1
Ara1.76	3	11	90	1
Ara1.77	3	11	105	1
Ara1.78	3	11	120	1
Ara1.79	3	11	135	1
Ara1.80	3	12	0	1
Ara1.81	3	12	15	1
Ara1.82	3	12	30	1
Ara1.83	3	12	45	1
Ara1.84	3	12	60	1
Ara1.85	3	12	75	1
Ara1.86	3	12	90	1
Ara1.87	3	12	105	1
Ara1.88	3	12	120	1
Ara1.89	3	12	135	1
Ara1.90	3	14	0	1
Ara1.91	3	14	15	1
Ara1.92	3	14	30	1
Ara1.93	3	14	45	1
Ara1.94	3	14	60	1
Ara1.95	3	14	75	1
Ara1.96	3	14	90	1
Ara1.97	3	14	105	1
Ara1.98	3	14	120	1
Ara1.99	3	14	135	1
Ara1.100	3	15	0	1
Ara1.101	3	15	15	1
Ara1.102	3	15	30	1
Ara1.103	3	15	45	1
Ara1.104	3	15	60	1
Ara1.105	3	15	75	1
Ara1.106	3	15	90	1
Ara1.107	3	15	105	1
Ara1.108	3	15	120	1
Ara1.109	3	15	135	1
Ara1.110	3	16	0	1
Ara1.111	3	16	15	1
Ara1.112	3	16	30	1
Ara1.113	3	16	45	1
Ara1.114	3	16	60	1
Ara1.115	3	16	75	1
Ara1.116	3	16	90	1
Ara1.117	3	16	105	1
Ara1.118	3	16	120	1
Ara1.119	3	16	135	1
Ara1.120	3	17	0	1
Ara1.121	3	17	15	1
Ara1.122	3	17	30	1
Ara1.123	3	17	45	1
Ara1.124	3	17	60	1
Ara1.125	3	17	75	1
Ara1.126	3	17	90	1
Ara1.127	3	17	105	1
Ara1.128	3	17	120	1
Ara1.129	3	17	135	1
Ara1.130	3	18	0	1
Ara1.131	3	18	15	1
Ara1.132	3	18	30	1
Ara1.133	3	18	45	1
Ara1.134	3	18	60	1
Ara1.135	3	18	75	1
Ara1.136	3	18	90	1
Ara1.137	3	18	105	1
Ara1.138	3	18	120	1
Ara1.139	3	18	135	1
Ara1.140	3	19	0	1
Ara1.141	3	19	15	1
Ara1.142	3	19	30	1
Ara1.143	3	19	45	1
Ara1.144	3	19	60	1
Ara1.145	3	19	75	1
Ara1.146	3	19	90	1
Ara1.147	3	19	105	1
Ara1.148	3	19	120	1
Ara1.149	3	19	135	1
Ara1.150	3	20	0	1
Ara1.151	3	20	15	1
Ara1.152	3	20	30	1
Ara1.153	3	20	45	1
Ara1.154	3	20	60	1
Ara1.155	3	20	75	1
Ara1.156	3	20	90	1
Ara1.157	3	20	105	1
Ara1.158	3	20	120	1
Ara1.159	3	20	135	1
Ara1.160	4	1	0	1
Ara1.161	4	1	15	1
Ara1.162	4	1	30	1
Ara1.163	4	2	0	1
Ara1.164	4	2	15	1
Ara1.165	4	2	30	1
Ara1.166	4	5	0	1
Ara1.167	4	5	15	1
Ara1.168	4	5	30	1
Ara1.169	4	8	0	1
Ara1.170	4	8	15	1
Ara1.171	4	8	30	1
Ara1.172	4	9	0	1
Ara1.173	4	9	15	1
Ara1.174	4	9	30	1
Ara1.175	4	10	0	1
Ara1.176	4	10	15	1
Ara1.177	4	10	30	1
Ara1.178	4	11	0	1
Ara1.179	4	11	15	1
Ara1.180	4	11	30	1
Ara1.181	4	12	0	1
Ara1.182	4	12	15	1
Ara1.183	4	14	0	1
Ara1.184	4	14	15	1
Ara1.185	4	14	30	1
Ara1.186	4	15	0	1
Ara1.187	4	15	15	1
Ara1.188	4	15	30	1
Ara1.189	4	16	0	1
Ara1.190	4	16	15	1
Ara1.191	4	16	30	1
Ara1.192	4	17	0	1
Ara1.193	4	17	15	1
Ara1.194	4	17	30	1
Ara1.195	4	18	0	1
Ara1.196	4	18	15	1
Ara1.197	4	18	30	1
Ara1.198	5	1	0	1
Ara1.199	5	1	15	1
Ara1.200	5	1	30	1
Ara1.201	5	1	45	1
Ara1.202	5	1	60	1
Ara1.203	5	1	75	1
Ara1.204	5	1	90	1
Ara1.205	5	1	105	1
Ara1.206	5	1	120	1
Ara1.207	5	2	0	1
Ara1.208	5	2	15	1
Ara1.209	5	2	30	1
Ara1.210	5	2	45	1
Ara1.211	5	2	60	1
Ara1.212	5	2	75	1
Ara1.213	5	2	90	1
Ara1.214	5	2	105	1
Ara1.215	5	2	120	1
Ara1.216	5	5	0	1
Ara1.217	5	5	15	1
Ara1.218	5	5	30	1
Ara1.219	5	5	45	1
Ara1.220	5	5	60	1
Ara1.221	5	5	75	1
Ara1.222	5	5	90	1
Ara1.223	5	5	105	1
Ara1.224	5	5	120	1
Ara1.225	5	8	0	1
Ara1.226	5	8	15	1
Ara1.227	5	8	30	1
Ara1.228	5	8	45	1
Ara1.229	5	8	60	1
Ara1.230	5	8	75	1
Ara1.231	5	8	90	1
Ara1.232	5	8	105	1
Ara1.233	5	8	120	1
Ara1.234	5	9	0	1
Ara1.235	5	9	15	1
Ara1.236	5	9	30	1
Ara1.237	5	9	45	1
Ara1.238	5	9	60	1
Ara1.239	5	9	75	1
Ara1.240	5	9	90	1
Ara1.241	5	9	105	1
Ara1.242	5	9	120	1
Ara1.243	5	10	0	1
Ara1.244	5	10	15	1
Ara1.245	5	10	30	1
Ara1.246	5	10	45	1
Ara1.247	5	10	60	1
Ara1.248	5	10	75	1
Ara1.249	5	10	90	1
Ara1.250	5	10	105	1
Ara1.251	5	10	120	1
Ara1.252	5	11	0	1
Ara1.253	5	11	15	1
Ara1.254	5	11	30	1
Ara1.255	5	11	45	1
Ara1.256	5	11	60	1
Ara1.257	5	11	75	1
Ara1.258	5	11	90	1
Ara1.259	5	11	105	1
Ara1.260	5	11	120	1
Ara1.261	5	12	0	1
Ara1.262	5	12	15	1
Ara1.263	5	12	30	1
Ara1.264	5	12	45	1
Ara1.265	5	12	60	1
Ara1.266	5	12	75	1
Ara1.267	5	12	90	1
Ara1.268	5	12	105	1
Ara1.269	5	12	120	1
Ara1.270	5	12	135	1
Ara1.271	5	14	0	1
Ara1.272	5	14	15	1
Ara1.273	5	14	30	1
Ara1.274	5	14	45	1
Ara1.275	5	14	60	1
Ara1.276	5	14	75	1
Ara1.277	5	14	90	1
Ara1.278	5	14	105	1
Ara1.279	5	14	120	1
Ara1.280	5	15	0	1
Ara1.281	5	15	15	1
Ara1.282	5	15	30	1
Ara1.283	5	15	45	1
Ara1.284	5	15	60	1
Ara1.285	5	15	75	1
Ara1.286	5	15	90	1
Ara1.287	5	15	105	1
Ara1.288	5	15	120	1
Ara1.289	5	16	0	1
Ara1.290	5	16	15	1
Ara1.291	5	16	30	1
Ara1.292	5	16	45	1
Ara1.293	5	16	60	1
Ara1.294	5	16	75	1
Ara1.295	5	16	90	1
Ara1.296	5	16	105	1
Ara1.297	5	16	120	1
Ara1.298	5	17	0	1
Ara1.299	5	17	15	1
Ara1.300	5	17	30	1
Ara1.301	5	17	45	1
Ara1.302	5	17	60	1
Ara1.303	5	17	75	1
Ara1.304	5	17	90	1
Ara1.305	5	17	105	1
Ara1.306	5	17	120	1
Ara1.307	5	18	0	1
Ara1.308	5	18	15	1
Ara1.309	5	18	30	1
Ara1.310	5	18	45	1
Ara1.311	5	18	60	1
Ara1.312	5	18	75	1
Ara1.313	5	18	90	1
Ara1.314	5	18	105	1
Ara1.315	5	18	120	1
Ara1.316	6	1	0	1
Ara1.317	6	1	15	1
Ara1.318	6	1	30	1
Ara1.319	6	2	0	1
Ara1.320	6	2	15	1
Ara1.321	6	5	0	1
Ara1.322	6	5	15	1
Ara1.323	6	8	0	1
Ara1.324	6	8	15	1
Ara1.325	6	9	0	1
Ara1.326	6	9	15	1
Ara1.327	6	10	0	1
Ara1.328	6	10	15	1
Ara1.329	6	11	0	1
Ara1.330	6	11	15	1
Ara1.331	6	11	30	1
Ara1.332	6	12	0	1
Ara1.333	6	12	15	1
Ara1.334	6	12	30	1
Ara1.335	6	14	0	1
Ara1.336	6	14	15	1
Ara1.337	6	14	30	1
Ara1.338	6	15	0	1
Ara1.339	6	15	15	1
Ara1.340	6	16	0	1
Ara1.341	6	16	15	1
Ara1.342	6	17	0	1
Ara1.343	6	17	15	1
Ara1.344	6	17	30	1
Ara1.345	6	18	0	1
Ara1.346	6	18	15	1
Ara1.347	7	1	0	1
Ara1.348	7	1	15	1
Ara1.349	7	1	30	1
Ara1.350	7	1	45	1
Ara1.351	7	2	0	1
Ara1.352	7	2	15	1
Ara1.353	7	2	30	1
Ara1.354	7	2	45	1
Ara1.355	7	5	0	1
Ara1.356	7	5	15	1
Ara1.357	7	5	30	1
Ara1.358	7	5	45	1
Ara1.359	7	8	0	1
Ara1.360	7	8	15	1
Ara1.361	7	8	30	1
Ara1.362	7	8	45	1
Ara1.363	7	9	0	1
Ara1.364	7	9	15	1
Ara1.365	7	9	30	1
Ara1.366	7	9	45	1
Ara1.367	7	10	0	1
Ara1.368	7	10	15	1
Ara1.369	7	10	30	1
Ara1.370	7	10	45	1
Ara1.371	7	11	0	1
Ara1.372	7	11	15	1
Ara1.373	7	11	30	1
Ara1.374	7	11	45	1
Ara1.375	7	12	0	1
Ara1.376	7	12	15	1
Ara1.377	7	12	30	1
Ara1.378	7	12	45	1
Ara1.379	7	14	0	1
Ara1.380	7	14	15	1
Ara1.381	7	14	30	1
Ara1.382	7	14	45	1
Ara1.383	7	15	0	1
Ara1.384	7	15	15	1
Ara1.385	7	15	30	1
Ara1.386	7	15	45	1
Ara1.387	7	16	0	1
Ara1.388	7	16	15	1
Ara1.389	7	16	30	1
Ara1.390	7	16	45	1
Ara1.391	7	17	0	1
Ara1.392	7	17	15	1
Ara1.393	7	17	30	1
Ara1.394	7	17	45	1
Ara1.395	7	18	0	1
Ara1.396	7	18	15	1
Ara1.397	7	18	30	1
Ara1.398	7	18	45	1
Ara1.399	8	1	0	1
Ara1.400	8	1	15	1
Ara1.401	8	1	30	1
Ara1.402	8	1	45	1
Ara1.403	8	1	60	1
Ara1.404	8	1	75	1
Ara1.405	8	2	0	1
Ara1.406	8	2	15	1
Ara1.407	8	2	30	1
Ara1.408	8	2	45	1
Ara1.409	8	2	60	1
Ara1.410	8	2	75	1
Ara1.411	8	5	0	1
Ara1.412	8	5	15	1
Ara1.413	8	5	30	1
Ara1.414	8	5	45	1
Ara1.415	8	5	60	1
Ara1.416	8	5	75	1
Ara1.417	8	8	0	1
Ara1.418	8	8	15	1
Ara1.419	8	8	30	1
Ara1.420	8	8	45	1
Ara1.421	8	8	60	1
Ara1.422	8	8	75	1
Ara1.423	8	9	0	1
Ara1.424	8	9	15	1
Ara1.425	8	9	30	1
Ara1.426	8	9	45	1
Ara1.427	8	9	60	1
Ara1.428	8	9	75	1
Ara1.429	8	10	0	1
Ara1.430	8	10	15	1
Ara1.431	8	10	30	1
Ara1.432	8	10	45	1
Ara1.433	8	10	60	1
Ara1.434	8	10	75	1
Ara1.435	8	11	0	1
Ara1.436	8	11	15	1
Ara1.437	8	11	30	1
Ara1.438	8	11	45	1
Ara1.439	8	11	60	1
Ara1.440	8	11	75	1
Ara1.441	8	12	0	1
Ara1.442	8	12	15	1
Ara1.443	8	12	30	1
Ara1.444	8	12	45	1
Ara1.445	8	12	60	1
Ara1.446	8	12	75	1
Ara1.447	8	12	90	1
Ara1.448	8	14	0	1
Ara1.449	8	14	15	1
Ara1.450	8	14	30	1
Ara1.451	8	14	45	1
Ara1.452	8	14	60	1
Ara1.453	8	14	75	1
Ara1.454	8	15	0	1
Ara1.455	8	15	15	1
Ara1.456	8	15	30	1
Ara1.457	8	15	45	1
Ara1.458	8	15	60	1
Ara1.459	8	15	75	1
Ara1.460	8	16	0	1
Ara1.461	8	16	15	1
Ara1.462	8	16	30	1
Ara1.463	8	16	45	1
Ara1.464	8	16	60	1
Ara1.465	8	16	75	1
Ara1.466	8	17	0	1
Ara1.467	8	17	15	1
Ara1.468	8	17	30	1
Ara1.469	8	17	45	1
Ara1.470	8	17	60	1
Ara1.471	8	17	75	1
Ara1.472	8	18	0	1
Ara1.473	8	18	15	1
Ara1.474	8	18	30	1
Ara1.475	8	18	45	1
Ara1.476	8	18	60	1
Ara1.477	8	18	75	1
Ara1.478	8	19	0	1
Ara1.479	8	19	15	1
Ara1.480	8	19	30	1
Ara1.481	8	19	45	1
Ara1.482	8	19	60	1
Ara1.483	8	20	0	1
Ara1.484	8	20	15	1
Ara1.485	8	20	30	1
Ara1.486	8	20	45	1
Ara1.487	8	20	60	1
Ara1.488	9	1	0	1
Ara1.489	9	1	15	1
Ara1.490	9	1	30	1
Ara1.491	9	1	45	1
Ara1.492	9	2	0	1
Ara1.493	9	2	15	1
Ara1.494	9	2	30	1
Ara1.495	9	2	45	1
Ara1.496	9	5	0	1
Ara1.497	9	5	15	1
Ara1.498	9	5	30	1
Ara1.499	9	5	45	1
Ara1.500	9	8	0	1
Ara1.501	9	8	15	1
Ara1.502	9	8	30	1
Ara1.503	9	8	45	1
Ara1.504	9	9	0	1
Ara1.505	9	9	15	1
Ara1.506	9	9	30	1
Ara1.507	9	9	45	1
Ara1.508	9	10	0	1
Ara1.509	9	10	15	1
Ara1.510	9	10	30	1
Ara1.511	9	10	45	1
Ara1.512	9	11	0	1
Ara1.513	9	11	15	1
Ara1.514	9	11	30	1
Ara1.515	9	11	45	1
Ara1.516	9	12	0	1
Ara1.517	9	12	15	1
Ara1.518	9	12	30	1
Ara1.519	9	12	45	1
Ara1.520	9	14	0	1
Ara1.521	9	14	15	1
Ara1.522	9	14	30	1
Ara1.523	9	14	45	1
Ara1.524	9	15	0	1
Ara1.525	9	15	15	1
Ara1.526	9	15	30	1
Ara1.527	9	15	45	1
Ara1.528	9	16	0	1
Ara1.529	9	16	15	1
Ara1.530	9	16	30	1
Ara1.531	9	16	45	1
Ara1.532	9	17	0	1
Ara1.533	9	17	15	1
Ara1.534	9	17	30	1
Ara1.535	9	17	45	1
Ara1.536	9	18	0	1
Ara1.537	9	18	15	1
Ara1.538	9	18	30	1
Ara1.539	9	18	45	1
Ara1.540	9	19	0	1
Ara1.541	9	19	15	1
Ara1.542	9	19	30	1
Ara1.543	9	19	45	1
Ara1.544	9	20	0	1
Ara1.545	9	20	15	1
Ara1.546	9	20	30	1
Ara1.547	9	20	45	1
Ara1.548	9	21	0	1
Ara1.549	9	21	15	1
Ara1.550	9	21	30	1
Ara1.551	9	21	45	1
Ara1.552	10	1	0	2
Ara1.553	10	1	15	2
Ara1.554	10	2	0	2
Ara1.555	10	2	15	2
Ara1.556	10	5	0	2
Ara1.557	10	5	15	2
Ara1.558	10	8	0	2
Ara1.559	10	8	15	2
Ara1.560	10	9	0	2
Ara1.561	10	9	15	2
Ara1.562	10	10	0	2
Ara1.563	10	10	15	2
Ara1.564	10	11	0	2
Ara1.565	10	11	15	2
Ara1.566	10	14	0	2
Ara1.567	10	14	15	2
Ara1.568	10	15	0	2
Ara1.569	10	15	15	2
Ara1.570	10	16	0	2
Ara1.571	10	16	15	2
Ara1.572	10	17	0	2
Ara1.573	10	17	15	2
Ara1.574	10	18	0	2
Ara1.575	10	18	15	2
Ara1.576	10	20	0	2
Ara1.577	10	20	15	2
Ara1.578	11	1	0	1
Ara1.579	11	1	15	1
Ara1.580	11	1	30	1
Ara1.581	11	1	45	1
Ara1.582	11	1	60	1
Ara1.583	11	2	0	1
Ara1.584	11	2	15	1
Ara1.585	11	2	30	1
Ara1.586	11	2	45	1
Ara1.587	11	2	60	1
Ara1.588	11	5	0	1
Ara1.589	11	5	15	1
Ara1.590	11	5	30	1
Ara1.591	11	5	45	1
Ara1.592	11	5	60	1
Ara1.593	11	8	0	1
Ara1.594	11	8	15	1
Ara1.595	11	8	30	1
Ara1.596	11	8	45	1
Ara1.597	11	8	60	1
Ara1.598	11	9	0	1
Ara1.599	11	9	15	1
Ara1.600	11	9	30	1
Ara1.601	11	9	45	1
Ara1.602	11	9	60	1
Ara1.603	11	10	0	1
Ara1.604	11	10	15	1
Ara1.605	11	10	30	1
Ara1.606	11	10	45	1
Ara1.607	11	10	60	1
Ara1.608	11	11	0	1
Ara1.609	11	11	15	1
Ara1.610	11	11	30	1
Ara1.611	11	11	45	1
Ara1.612	11	11	60	1
Ara1.613	11	14	0	1
Ara1.614	11	14	15	1
Ara1.615	11	14	30	1
Ara1.616	11	14	45	1
Ara1.617	11	14	60	1
Ara1.618	11	15	0	1
Ara1.619	11	15	15	1
Ara1.620	11	15	30	1
Ara1.621	11	15	45	1
Ara1.622	11	15	60	1
Ara1.623	11	16	0	1
Ara1.624	11	16	15	1
Ara1.625	11	16	30	1
Ara1.626	11	16	45	1
Ara1.627	11	16	60	1
Ara1.628	11	17	0	1
Ara1.629	11	17	15	1
Ara1.630	11	17	30	1
Ara1.631	11	17	45	1
Ara1.632	11	17	60	1
Ara1.633	11	18	0	1
Ara1.634	11	18	15	1
Ara1.635	11	18	30	1
Ara1.636	11	18	45	1
Ara1.637	11	18	60	1
Ara1.638	11	21	0	1
Ara1.639	11	21	15	1
Ara1.640	11	21	30	1
Ara1.641	11	21	45	1
Ara1.642	11	21	60	1
Ara1.643	12	1	0	4
Ara1.644	12	2	0	4
Ara1.645	12	5	0	4
Ara1.646	12	8	0	4
Ara1.647	12	9	0	4
Ara1.648	12	10	0	4
Ara1.649	12	11	0	4
Ara1.650	12	14	0	4
Ara1.651	12	15	0	4
Ara1.652	12	16	0	4
Ara1.653	12	17	0	4
Ara1.654	12	18	0	4
Ara1.655	12	21	0	4
Ara1.656	13	1	0	1
Ara1.657	13	1	15	1
Ara1.658	13	1	30	1
Ara1.659	13	1	45	1
Ara1.660	13	1	60	1
Ara1.661	13	2	0	1
Ara1.662	13	2	15	1
Ara1.663	13	2	30	1
Ara1.664	13	2	45	1
Ara1.665	13	2	60	1
Ara1.666	13	5	0	1
Ara1.667	13	5	15	1
Ara1.668	13	5	30	1
Ara1.669	13	5	45	1
Ara1.670	13	5	60	1
Ara1.671	13	8	0	1
Ara1.672	13	8	15	1
Ara1.673	13	8	30	1
Ara1.674	13	8	45	1
Ara1.675	13	8	60	1
Ara1.676	13	9	0	1
Ara1.677	13	9	15	1
Ara1.678	13	9	30	1
Ara1.679	13	9	45	1
Ara1.680	13	9	60	1
Ara1.681	13	10	0	1
Ara1.682	13	10	15	1
Ara1.683	13	10	30	1
Ara1.684	13	10	45	1
Ara1.685	13	10	60	1
Ara1.686	13	11	0	1
Ara1.687	13	11	15	1
Ara1.688	13	11	30	1
Ara1.689	13	11	45	1
Ara1.690	13	11	60	1
Ara1.691	13	14	0	1
Ara1.692	13	14	15	1
Ara1.693	13	14	30	1
Ara1.694	13	14	45	1
Ara1.695	13	14	60	1
Ara1.696	13	15	0	1
Ara1.697	13	15	15	1
Ara1.698	13	15	30	1
Ara1.699	13	15	45	1
Ara1.700	13	15	60	1
Ara1.701	13	16	0	1
Ara1.702	13	16	15	1
Ara1.703	13	16	30	1
Ara1.704	13	16	45	1
Ara1.705	13	16	60	1
Ara1.706	13	17	0	1
Ara1.707	13	17	15	1
Ara1.708	13	17	30	1
Ara1.709	13	17	45	1
Ara1.710	13	17	60	1
Ara1.711	13	18	0	1
Ara1.712	13	18	15	1
Ara1.713	13	18	30	1
Ara1.714	13	18	45	1
Ara1.715	13	18	60	1
Ara1.716	14	1	0	1
Ara1.717	14	1	15	1
Ara1.718	14	1	30	1
Ara1.719	14	1	45	1
Ara1.720	14	1	60	1
Ara1.721	14	1	75	1
Ara1.722	14	1	90	1
Ara1.723	14	1	105	1
Ara1.724	14	1	120	1
Ara1.725	14	2	0	1
Ara1.726	14	2	15	1
Ara1.727	14	2	30	1
Ara1.728	14	2	45	1
Ara1.729	14	2	60	1
Ara1.730	14	2	75	1
Ara1.731	14	2	90	1
Ara1.732	14	2	105	1
Ara1.733	14	2	120	1
Ara1.734	14	5	0	1
Ara1.735	14	5	15	1
Ara1.736	14	5	30	1
Ara1.737	14	5	45	1
Ara1.738	14	5	60	1
Ara1.739	14	5	75	1
Ara1.740	14	5	90	1
Ara1.741	14	5	105	1
Ara1.742	14	5	120	1
Ara1.743	14	8	0	1
Ara1.744	14	8	15	1
Ara1.745	14	8	30	1
Ara1.746	14	8	45	1
Ara1.747	14	8	60	1
Ara1.748	14	8	75	1
Ara1.749	14	8	90	1
Ara1.750	14	8	105	1
Ara1.751	14	8	120	1
Ara1.752	14	9	0	1
Ara1.753	14	9	15	1
Ara1.754	14	9	30	1
Ara1.755	14	9	45	1
Ara1.756	14	9	60	1
Ara1.757	14	9	75	1
Ara1.758	14	9	90	1
Ara1.759	14	9	105	1
Ara1.760	14	9	120	1
Ara1.761	14	10	0	1
Ara1.762	14	10	15	1
Ara1.763	14	10	30	1
Ara1.764	14	10	45	1
Ara1.765	14	10	60	1
Ara1.766	14	10	75	1
Ara1.767	14	10	90	1
Ara1.768	14	10	105	1
Ara1.769	14	10	120	1
Ara1.770	14	11	0	1
Ara1.771	14	11	15	1
Ara1.772	14	11	30	1
Ara1.773	14	11	45	1
Ara1.774	14	11	60	1
Ara1.775	14	11	75	1
Ara1.776	14	11	90	1
Ara1.777	14	11	105	1
Ara1.778	14	11	120	1
Ara1.779	14	14	0	1
Ara1.780	14	14	15	1
Ara1.781	14	14	30	1
Ara1.782	14	14	45	1
Ara1.783	14	14	60	1
Ara1.784	14	14	75	1
Ara1.785	14	14	90	1
Ara1.786	14	14	105	1
Ara1.787	14	14	120	1
Ara1.788	14	15	0	1
Ara1.789	14	15	15	1
Ara1.790	14	15	30	1
Ara1.791	14	15	45	1
Ara1.792	14	15	60	1
Ara1.793	14	15	75	1
Ara1.794	14	15	90	1
Ara1.795	14	15	105	1
Ara1.796	14	15	120	1
Ara1.797	14	16	0	1
Ara1.798	14	16	15	1
Ara1.799	14	16	30	1
Ara1.800	14	16	45	1
Ara1.801	14	16	60	1
Ara1.802	14	16	75	1
Ara1.803	14	16	90	1
Ara1.804	14	16	105	1
Ara1.805	14	16	120	1
Ara1.806	14	17	0	1
Ara1.807	14	17	15	1
Ara1.808	14	17	30	1
Ara1.809	14	17	45	1
Ara1.810	14	17	60	1
Ara1.811	14	17	75	1
Ara1.812	14	17	90	1
Ara1.813	14	17	105	1
Ara1.814	14	17	120	1
Ara1.815	14	18	0	1
Ara1.816	14	18	15	1
Ara1.817	14	18	30	1
Ara1.818	14	18	45	1
Ara1.819	14	18	60	1
Ara1.820	14	18	75	1
Ara1.821	14	18	90	1
Ara1.822	14	18	105	1
Ara1.823	14	18	120	1
Ara1.824	15	1	0	2
Ara1.825	15	1	15	2
Ara1.826	15	2	0	2
Ara1.827	15	2	15	2
Ara1.828	15	5	0	2
Ara1.829	15	5	15	2
Ara1.830	15	8	0	2
Ara1.831	15	8	15	2
Ara1.832	15	10	0	2
Ara1.833	15	10	15	2
Ara1.834	15	11	0	2
Ara1.835	15	11	15	2
Ara1.836	15	12	0	2
Ara1.837	15	12	15	2
Ara1.838	15	14	0	2
Ara1.839	15	14	15	2
Ara1.840	15	15	0	2
Ara1.841	15	15	15	2
Ara1.842	15	16	0	2
Ara1.843	15	16	15	2
Ara1.844	15	17	0	2
Ara1.845	15	17	15	2
Ara1.846	15	18	0	2
Ara1.847	15	18	15	2
Ara1.848	15	20	0	2
Ara1.849	15	20	15	2
Ara1.850	15	21	0	2
Ara1.851	15	21	15	2
Ara1.852	16	1	0	4
Ara1.853	16	2	0	4
Ara1.854	16	5	0	4
Ara1.855	16	8	0	4
Ara1.856	16	9	0	4
Ara1.857	16	10	0	4
Ara1.858	16	11	0	4
Ara1.859	16	12	0	4
Ara1.860	16	14	0	4
Ara1.861	16	15	0	4
Ara1.862	16	16	0	4
Ara1.863	16	17	0	4
Ara1.864	16	18	0	4
Ara1.865	16	20	0	4
Ara1.866	16	21	0	4
Ara1.867	17	1	0	2
Ara1.868	17	1	15	2
Ara1.869	17	2	0	2
Ara1.870	17	2	15	2
Ara1.871	17	5	0	2
Ara1.872	17	5	15	2
Ara1.873	17	8	0	2
Ara1.874	17	8	15	2
Ara1.875	17	9	0	2
Ara1.876	17	9	15	2
Ara1.877	17	10	0	2
Ara1.878	17	10	15	2
Ara1.879	17	11	0	2
Ara1.880	17	11	15	2
Ara1.881	17	12	0	2
Ara1.882	17	12	15	2
Ara1.883	17	14	0	2
Ara1.884	17	14	15	2
Ara1.885	17	15	0	2
Ara1.886	17	15	15	2
Ara1.887	17	16	0	2
Ara1.888	17	16	15	2
Ara1.889	17	17	0	2
Ara1.890	17	17	15	2
Ara1.891	17	18	0	2
Ara1.892	17	18	15	2
Ara1.893	17	19	0	2
Ara1.894	17	19	15	2
Ara1.895	17	19	30	2
Ara1.896	17	20	0	2
Ara1.897	17	20	15	2
Ara1.898	17	20	30	2
Ara1.899	18	1	0	4
Ara1.900	18	2	0	4
Ara1.901	18	5	0	4
Ara1.902	18	8	0	4
Ara1.903	18	9	0	4
Ara1.904	18	10	0	4
Ara1.905	18	11	0	4
Ara1.906	18	12	0	4
Ara1.907	18	14	0	4
Ara1.908	18	15	0	4
Ara1.909	18	16	0	4
Ara1.910	18	17	0	4
Ara1.911	18	18	0	4
Ara1.912	19	1	0	2
Ara1.913	19	1	15	2
Ara1.914	19	2	0	2
Ara1.915	19	2	15	2
Ara1.916	19	5	0	2
Ara1.917	19	5	15	2
Ara1.918	19	8	0	2
Ara1.919	19	8	15	2
Ara1.920	19	9	0	2
Ara1.921	19	9	15	2
Ara1.922	19	10	0	2
Ara1.923	19	10	15	2
Ara1.924	19	11	0	2
Ara1.925	19	11	15	2
Ara1.926	19	12	0	2
Ara1.927	19	12	15	2
Ara1.928	19	14	0	2
Ara1.929	19	14	15	2
Ara1.930	19	15	0	2
Ara1.931	19	15	15	2
Ara1.932	19	16	0	2
Ara1.933	19	16	15	2
Ara1.934	19	17	0	2
Ara1.935	19	17	15	2
Ara1.936	19	18	0	2
Ara1.937	19	18	15	2
Ara1.938	19	19	0	2
Ara1.939	19	19	15	2
Ara1.940	19	20	0	2
Ara1.941	19	20	15	2
Ara1.942	19	21	0	2
Ara1.943	19	21	15	2
Ara1.944	20	1	0	1
Ara1.945	20	1	15	1
Ara1.946	20	1	30	1
Ara1.947	20	1	45	1
Ara1.948	20	1	60	1
Ara1.949	20	2	0	1
Ara1.950	20	2	15	1
Ara1.951	20	2	30	1
Ara1.952	20	2	45	1
Ara1.953	20	2	60	1
Ara1.954	20	5	0	1
Ara1.955	20	5	15	1
Ara1.956	20	5	30	1
Ara1.957	20	5	45	1
Ara1.958	20	5	60	1
Ara1.959	20	8	0	1
Ara1.960	20	8	15	1
Ara1.961	20	8	30	1
Ara1.962	20	8	45	1
Ara1.963	20	8	60	1
Ara1.964	20	9	0	1
Ara1.965	20	9	15	1
Ara1.966	20	9	30	1
Ara1.967	20	9	45	1
Ara1.968	20	9	60	1
Ara1.969	20	10	0	1
Ara1.970	20	10	15	1
Ara1.971	20	10	30	1
Ara1.972	20	10	45	1
Ara1.973	20	10	60	1
Ara1.974	20	11	0	1
Ara1.975	20	11	15	1
Ara1.976	20	11	30	1
Ara1.977	20	11	45	1
Ara1.978	20	11	60	1
Ara1.979	20	12	0	1
Ara1.980	20	12	15	1
Ara1.981	20	12	30	1
Ara1.982	20	12	45	1
Ara1.983	20	12	60	1
Ara1.984	20	14	0	1
Ara1.985	20	14	15	1
Ara1.986	20	14	30	1
Ara1.987	20	14	45	1
Ara1.988	20	14	60	1
Ara1.989	20	15	0	1
Ara1.990	20	15	15	1
Ara1.991	20	15	30	1
Ara1.992	20	15	45	1
Ara1.993	20	15	60	1
Ara1.994	20	17	0	1
Ara1.995	20	17	15	1
Ara1.996	20	17	30	1
Ara1.997	20	17	45	1
Ara1.998	20	17	60	1
Ara1.999	20	18	0	1
Ara1.1000	20	18	15	1
Ara1.1001	20	18	30	1
Ara1.1002	20	18	45	1
Ara1.1003	20	18	60	1
Ara1.1004	20	20	0	1
Ara1.1005	20	20	15	1
Ara1.1006	20	20	30	1
Ara1.1007	20	20	45	1
Ara1.1008	20	20	60	1
Ara1.1009	21	1	0	1
Ara1.1010	21	1	15	1
Ara1.1011	21	1	30	1
Ara1.1012	21	1	45	1
Ara1.1013	21	2	0	1
Ara1.1014	21	2	15	1
Ara1.1015	21	2	30	1
Ara1.1016	21	2	45	1
Ara1.1017	21	5	0	1
Ara1.1018	21	5	15	1
Ara1.1019	21	5	30	1
Ara1.1020	21	5	45	1
Ara1.1021	21	8	0	1
Ara1.1022	21	8	15	1
Ara1.1023	21	8	30	1
Ara1.1024	21	8	45	1
Ara1.1025	21	9	0	1
Ara1.1026	21	9	15	1
Ara1.1027	21	9	30	1
Ara1.1028	21	9	45	1
Ara1.1029	21	10	0	1
Ara1.1030	21	10	15	1
Ara1.1031	21	10	30	1
Ara1.1032	21	10	45	1
Ara1.1033	21	11	0	1
Ara1.1034	21	11	15	1
Ara1.1035	21	11	30	1
Ara1.1036	21	11	45	1
Ara1.1037	21	12	0	1
Ara1.1038	21	12	15	1
Ara1.1039	21	12	30	1
Ara1.1040	21	12	45	1
Ara1.1041	21	14	0	1
Ara1.1042	21	14	15	1
Ara1.1043	21	14	30	1
Ara1.1044	21	14	45	1
Ara1.1045	21	15	0	1
Ara1.1046	21	15	15	1
Ara1.1047	21	15	30	1
Ara1.1048	21	15	45	1
Ara1.1049	21	16	0	1
Ara1.1050	21	16	15	1
Ara1.1051	21	16	30	1
Ara1.1052	21	16	45	1
Ara1.1053	21	17	0	1
Ara1.1054	21	17	15	1
Ara1.1055	21	17	30	1
Ara1.1056	21	17	45	1
Ara1.1057	21	18	0	1
Ara1.1058	21	18	15	1
Ara1.1059	21	18	30	1
Ara1.1060	21	18	45	1
Ara1.1061	21	20	0	1
Ara1.1062	21	20	15	1
Ara1.1063	21	20	30	1
Ara1.1064	21	20	45	1
Ara1.1065	21	21	0	1
Ara1.1066	21	21	15	1
Ara1.1067	21	21	30	1
Ara1.1068	21	21	45	1
Ara1.1069	22	1	0	1
Ara1.1070	22	1	15	1
Ara1.1071	22	1	30	1
Ara1.1072	22	2	0	1
Ara1.1073	22	2	15	1
Ara1.1074	22	2	30	1
Ara1.1075	22	5	0	1
Ara1.1076	22	5	15	1
Ara1.1077	22	5	30	1
Ara1.1078	22	8	0	1
Ara1.1079	22	8	15	1
Ara1.1080	22	8	30	1
Ara1.1081	22	9	0	1
Ara1.1082	22	9	15	1
Ara1.1083	22	9	30	1
Ara1.1084	22	10	0	1
Ara1.1085	22	10	15	1
Ara1.1086	22	10	30	1
Ara1.1087	22	11	0	1
Ara1.1088	22	11	15	1
Ara1.1089	22	11	30	1
Ara1.1090	22	12	0	1
Ara1.1091	22	12	15	1
Ara1.1092	22	12	30	1
Ara1.1093	22	13	0	1
Ara1.1094	22	13	15	1
Ara1.1095	22	13	30	1
Ara1.1096	22	14	0	1
Ara1.1097	22	14	15	1
Ara1.1098	22	14	30	1
Ara1.1099	22	15	0	1
Ara1.1100	22	15	15	1
Ara1.1101	22	15	30	1
Ara1.1102	22	16	0	1
Ara1.1103	22	16	15	1
Ara1.1104	22	16	30	1
Ara1.1105	22	17	0	1
Ara1.1106	22	17	15	1
Ara1.1107	22	17	30	1
Ara1.1108	22	18	0	1
Ara1.1109	22	18	15	1
Ara1.1110	22	18	30	1
Ara1.1111	22	20	0	1
Ara1.1112	22	20	15	1
Ara1.1113	22	20	30	1
Ara1.1114	23	1	0	4
Ara1.1115	23	5	0	4
Ara1.1116	23	8	0	4
Ara1.1117	23	10	0	4
Ara1.1118	23	11	0	4
Ara1.1119	23	12	0	4
Ara1.1120	23	14	0	4
Ara1.1121	23	15	0	4
Ara1.1122	23	16	0	4
Ara1.1123	23	17	0	4
Ara1.1124	23	18	0	4
Ara1.1125	24	1	0	2
Ara1.1126	24	1	15	2
Ara1.1127	24	2	0	2
Ara1.1128	24	2	15	2
Ara1.1129	24	5	0	2
Ara1.1130	24	5	15	2
Ara1.1131	24	8	0	2
Ara1.1132	24	8	15	2
Ara1.1133	24	9	0	2
Ara1.1134	24	9	15	2
Ara1.1135	24	10	0	2
Ara1.1136	24	10	15	2
Ara1.1137	24	11	0	2
Ara1.1138	24	11	15	2
Ara1.1139	24	12	0	2
Ara1.1140	24	12	15	2
Ara1.1141	24	13	0	2
Ara1.1142	24	13	15	2
Ara1.1143	24	14	0	2
Ara1.1144	24	14	15	2
Ara1.1145	24	15	0	2
Ara1.1146	24	15	15	2
Ara1.1147	24	16	0	2
Ara1.1148	24	16	15	2
Ara1.1149	24	17	0	2
Ara1.1150	24	17	15	2
Ara1.1151	24	18	0	2
Ara1.1152	24	18	15	2
Ara1.1153	24	19	0	2
Ara1.1154	24	19	15	2
Ara1.1155	24	20	0	2
Ara1.1156	24	20	15	2
Ara1.1157	24	21	0	2
Ara1.1158	24	21	15	2
Ara1.1159	25	1	0	1
Ara1.1160	25	1	15	1
Ara1.1161	25	1	30	1
Ara1.1162	25	1	45	1
Ara1.1163	25	2	0	1
Ara1.1164	25	2	15	1
Ara1.1165	25	2	30	1
Ara1.1166	25	2	45	1
Ara1.1167	25	5	0	1
Ara1.1168	25	5	15	1
Ara1.1169	25	5	30	1
Ara1.1170	25	5	45	1
Ara1.1171	25	8	0	1
Ara1.1172	25	8	15	1
Ara1.1173	25	8	30	1
Ara1.1174	25	8	45	1
Ara1.1175	25	9	0	1
Ara1.1176	25	9	15	1
Ara1.1177	25	9	30	1
Ara1.1178	25	9	45	1
Ara1.1179	25	10	0	1
Ara1.1180	25	10	15	1
Ara1.1181	25	10	30	1
Ara1.1182	25	10	45	1
Ara1.1183	25	11	0	1
Ara1.1184	25	11	15	1
Ara1.1185	25	11	30	1
Ara1.1186	25	11	45	1
Ara1.1187	25	12	0	1
Ara1.1188	25	12	15	1
Ara1.1189	25	12	30	1
Ara1.1190	25	12	45	1
Ara1.1191	25	14	0	1
Ara1.1192	25	14	15	1
Ara1.1193	25	14	30	1
Ara1.1194	25	14	45	1
Ara1.1195	25	15	0	1
Ara1.1196	25	15	15	1
Ara1.1197	25	15	30	1
Ara1.1198	25	15	45	1
Ara1.1199	25	16	0	1
Ara1.1200	25	16	15	1
Ara1.1201	25	16	30	1
Ara1.1202	25	16	45	1
Ara1.1203	25	17	0	1
Ara1.1204	25	17	15	1
Ara1.1205	25	17	30	1
Ara1.1206	25	17	45	1
Ara1.1207	25	18	0	1
Ara1.1208	25	18	15	1
Ara1.1209	25	18	30	1
Ara1.1210	25	18	45	1
Ara1.1211	25	19	0	1
Ara1.1212	25	19	15	1
Ara1.1213	25	19	30	1
Ara1.1214	25	19	45	1
Ara1.1215	25	20	0	1
Ara1.1216	25	20	15	1
Ara1.1217	25	20	30	1
Ara1.1218	25	20	45	1
Ara1.1219	25	21	0	1
Ara1.1220	25	21	15	1
Ara1.1221	25	21	30	1
Ara1.1222	25	21	45	1
Ara1.1223	26	1	0	4
Ara1.1224	26	2	0	4
Ara1.1225	26	5	0	4
Ara1.1226	26	8	0	4
Ara1.1227	26	9	0	4
Ara1.1228	26	10	0	4
Ara1.1229	26	11	0	4
Ara1.1230	26	12	0	4
Ara1.1231	26	14	0	4
Ara1.1232	26	15	0	4
Ara1.1233	26	16	0	4
Ara1.1234	26	17	0	4
Ara1.1235	26	18	0	4
Ara1.1236	26	19	0	4
Ara1.1237	26	21	0	4
Ara1.1238	27	1	0	1
Ara1.1239	27	1	15	1
Ara1.1240	27	1	30	1
Ara1.1241	27	1	45	1
Ara1.1242	27	1	60	1
Ara1.1243	27	2	0	1
Ara1.1244	27	2	15	1
Ara1.1245	27	2	30	1
Ara1.1246	27	2	45	1
Ara1.1247	27	2	60	1
Ara1.1248	27	5	0	1
Ara1.1249	27	5	15	1
Ara1.1250	27	5	30	1
Ara1.1251	27	5	45	1
Ara1.1252	27	5	60	1
Ara1.1253	27	8	0	1
Ara1.1254	27	8	15	1
Ara1.1255	27	8	30	1
Ara1.1256	27	8	45	1
Ara1.1257	27	8	60	1
Ara1.1258	27	9	0	1
Ara1.1259	27	9	15	1
Ara1.1260	27	9	30	1
Ara1.1261	27	9	45	1
Ara1.1262	27	9	60	1
Ara1.1263	27	10	0	1
Ara1.1264	27	10	15	1
Ara1.1265	27	10	30	1
Ara1.1266	27	10	45	1
Ara1.1267	27	10	60	1
Ara1.1268	27	11	0	1
Ara1.1269	27	11	15	1
Ara1.1270	27	11	30	1
Ara1.1271	27	11	45	1
Ara1.1272	27	11	60	1
Ara1.1273	27	12	0	1
Ara1.1274	27	12	15	1
Ara1.1275	27	12	30	1
Ara1.1276	27	12	45	1
Ara1.1277	27	12	60	1
Ara1.1278	27	14	0	1
Ara1.1279	27	14	15	1
Ara1.1280	27	14	30	1
Ara1.1281	27	14	45	1
Ara1.1282	27	14	60	1
Ara1.1283	27	15	0	1
Ara1.1284	27	15	15	1
Ara1.1285	27	15	30	1
Ara1.1286	27	15	45	1
Ara1.1287	27	15	60	1
Ara1.1288	27	16	0	1
Ara1.1289	27	16	15	1
Ara1.1290	27	16	30	1
Ara1.1291	27	16	45	1
Ara1.1292	27	16	60	1
Ara1.1293	27	17	0	1
Ara1.1294	27	17	15	1
Ara1.1295	27	17	30	1
Ara1.1296	27	17	45	1
Ara1.1297	27	17	60	1
Ara1.1298	27	18	0	1
Ara1.1299	27	18	15	1
Ara1.1300	27	18	30	1
Ara1.1301	27	18	45	1
Ara1.1302	27	18	60	1
Ara1.1303	27	19	0	1
Ara1.1304	27	19	15	1
Ara1.1305	27	19	30	1
Ara1.1306	27	19	45	1
Ara1.1307	27	19	60	1
Ara1.1308	28	1	0	1
Ara1.1309	28	1	15	1
Ara1.1310	28	1	30	1
Ara1.1311	28	1	45	1
Ara1.1312	28	1	60	1
Ara1.1313	28	1	75	1
Ara1.1314	28	1	90	1
Ara1.1315	28	1	105	1
Ara1.1316	28	1	120	1
Ara1.1317	28	1	135	1
Ara1.1318	28	1	150	1
Ara1.1319	28	1	165	1
Ara1.1320	28	1	180	1
Ara1.1321	28	1	195	1
Ara1.1322	28	1	210	1
Ara1.1323	28	1	225	1
Ara1.1324	28	1	240	1
Ara1.1325	28	1	255	1
Ara1.1326	28	1	270	1
Ara1.1327	28	1	285	1
Ara1.1328	28	1	300	1
Ara1.1329	28	1	315	1
Ara1.1330	28	1	330	1
Ara1.1331	28	1	345	1
Ara1.1332	28	1	360	1
Ara1.1333	28	1	375	1
Ara1.1334	28	1	390	1
Ara1.1335	28	1	405	1
Ara1.1336	28	1	420	1
Ara1.1337	28	2	0	1
Ara1.1338	28	2	15	1
Ara1.1339	28	2	30	1
Ara1.1340	28	2	45	1
Ara1.1341	28	2	60	1
Ara1.1342	28	2	75	1
Ara1.1343	28	2	90	1
Ara1.1344	28	2	105	1
Ara1.1345	28	2	120	1
Ara1.1346	28	2	135	1
Ara1.1347	28	2	150	1
Ara1.1348	28	2	165	1
Ara1.1349	28	2	180	1
Ara1.1350	28	2	195	1
Ara1.1351	28	2	210	1
Ara1.1352	28	2	225	1
Ara1.1353	28	2	240	1
Ara1.1354	28	2	255	1
Ara1.1355	28	2	270	1
Ara1.1356	28	2	285	1
Ara1.1357	28	2	300	1
Ara1.1358	28	2	315	1
Ara1.1359	28	2	330	1
Ara1.1360	28	2	345	1
Ara1.1361	28	2	360	1
Ara1.1362	28	2	375	1
Ara1.1363	28	2	390	1
Ara1.1364	28	2	405	1
Ara1.1365	28	2	420	1
Ara1.1366	28	5	0	1
Ara1.1367	28	5	15	1
Ara1.1368	28	5	30	1
Ara1.1369	28	5	45	1
Ara1.1370	28	5	60	1
Ara1.1371	28	5	75	1
Ara1.1372	28	5	90	1
Ara1.1373	28	5	105	1
Ara1.1374	28	5	120	1
Ara1.1375	28	5	135	1
Ara1.1376	28	5	150	1
Ara1.1377	28	5	165	1
Ara1.1378	28	5	180	1
Ara1.1379	28	5	195	1
Ara1.1380	28	5	210	1
Ara1.1381	28	5	225	1
Ara1.1382	28	5	240	1
Ara1.1383	28	5	255	1
Ara1.1384	28	5	270	1
Ara1.1385	28	5	285	1
Ara1.1386	28	5	300	1
Ara1.1387	28	5	315	1
Ara1.1388	28	5	330	1
Ara1.1389	28	5	345	1
Ara1.1390	28	5	360	1
Ara1.1391	28	5	375	1
Ara1.1392	28	5	390	1
Ara1.1393	28	5	405	1
Ara1.1394	28	5	420	1
Ara1.1395	28	8	0	1
Ara1.1396	28	8	15	1
Ara1.1397	28	8	30	1
Ara1.1398	28	8	45	1
Ara1.1399	28	8	60	1
Ara1.1400	28	8	75	1
Ara1.1401	28	8	90	1
Ara1.1402	28	8	105	1
Ara1.1403	28	8	120	1
Ara1.1404	28	8	135	1
Ara1.1405	28	8	150	1
Ara1.1406	28	8	165	1
Ara1.1407	28	8	180	1
Ara1.1408	28	8	195	1
Ara1.1409	28	8	210	1
Ara1.1410	28	8	225	1
Ara1.1411	28	8	240	1
Ara1.1412	28	8	255	1
Ara1.1413	28	8	270	1
Ara1.1414	28	8	285	1
Ara1.1415	28	8	300	1
Ara1.1416	28	8	315	1
Ara1.1417	28	8	330	1
Ara1.1418	28	8	345	1
Ara1.1419	28	8	360	1
Ara1.1420	28	8	375	1
Ara1.1421	28	8	390	1
Ara1.1422	28	8	405	1
Ara1.1423	28	8	420	1
Ara1.1424	28	9	0	1
Ara1.1425	28	9	15	1
Ara1.1426	28	9	30	1
Ara1.1427	28	9	45	1
Ara1.1428	28	9	60	1
Ara1.1429	28	9	75	1
Ara1.1430	28	9	90	1
Ara1.1431	28	9	105	1
Ara1.1432	28	9	120	1
Ara1.1433	28	9	135	1
Ara1.1434	28	9	150	1
Ara1.1435	28	9	165	1
Ara1.1436	28	9	180	1
Ara1.1437	28	9	195	1
Ara1.1438	28	9	210	1
Ara1.1439	28	9	225	1
Ara1.1440	28	9	240	1
Ara1.1441	28	9	255	1
Ara1.1442	28	9	270	1
Ara1.1443	28	9	285	1
Ara1.1444	28	9	300	1
Ara1.1445	28	9	315	1
Ara1.1446	28	9	330	1
Ara1.1447	28	9	345	1
Ara1.1448	28	9	360	1
Ara1.1449	28	9	375	1
Ara1.1450	28	9	390	1
Ara1.1451	28	9	405	1
Ara1.1452	28	9	420	1
Ara1.1453	28	10	0	1
Ara1.1454	28	10	15	1
Ara1.1455	28	10	30	1
Ara1.1456	28	10	45	1
Ara1.1457	28	10	60	1
Ara1.1458	28	10	75	1
Ara1.1459	28	10	90	1
Ara1.1460	28	10	105	1
Ara1.1461	28	10	120	1
Ara1.1462	28	10	135	1
Ara1.1463	28	10	150	1
Ara1.1464	28	10	165	1
Ara1.1465	28	10	180	1
Ara1.1466	28	10	195	1
Ara1.1467	28	10	210	1
Ara1.1468	28	10	225	1
Ara1.1469	28	10	240	1
Ara1.1470	28	10	255	1
Ara1.1471	28	10	270	1
Ara1.1472	28	10	285	1
Ara1.1473	28	10	300	1
Ara1.1474	28	10	315	1
Ara1.1475	28	10	330	1
Ara1.1476	28	10	345	1
Ara1.1477	28	10	360	1
Ara1.1478	28	10	375	1
Ara1.1479	28	10	390	1
Ara1.1480	28	10	405	1
Ara1.1481	28	10	420	1
Ara1.1482	28	11	0	1
Ara1.1483	28	11	15	1
Ara1.1484	28	11	30	1
Ara1.1485	28	11	45	1
Ara1.1486	28	11	60	1
Ara1.1487	28	11	75	1
Ara1.1488	28	11	90	1
Ara1.1489	28	11	105	1
Ara1.1490	28	11	120	1
Ara1.1491	28	11	135	1
Ara1.1492	28	11	150	1
Ara1.1493	28	11	165	1
Ara1.1494	28	11	180	1
Ara1.1495	28	11	195	1
Ara1.1496	28	11	210	1
Ara1.1497	28	11	225	1
Ara1.1498	28	11	240	1
Ara1.1499	28	11	255	1
Ara1.1500	28	11	270	1
Ara1.1501	28	11	285	1
Ara1.1502	28	11	300	1
Ara1.1503	28	11	315	1
Ara1.1504	28	11	330	1
Ara1.1505	28	11	345	1
Ara1.1506	28	11	360	1
Ara1.1507	28	11	375	1
Ara1.1508	28	11	390	1
Ara1.1509	28	11	405	1
Ara1.1510	28	11	420	1
Ara1.1511	28	12	0	1
Ara1.1512	28	12	15	1
Ara1.1513	28	12	30	1
Ara1.1514	28	12	45	1
Ara1.1515	28	12	60	1
Ara1.1516	28	12	75	1
Ara1.1517	28	12	90	1
Ara1.1518	28	12	105	1
Ara1.1519	28	12	120	1
Ara1.1520	28	12	135	1
Ara1.1521	28	12	150	1
Ara1.1522	28	12	165	1
Ara1.1523	28	12	180	1
Ara1.1524	28	12	195	1
Ara1.1525	28	12	210	1
Ara1.1526	28	12	225	1
Ara1.1527	28	12	240	1
Ara1.1528	28	12	255	1
Ara1.1529	28	12	270	1
Ara1.1530	28	12	285	1
Ara1.1531	28	12	300	1
Ara1.1532	28	12	315	1
Ara1.1533	28	12	330	1
Ara1.1534	28	12	345	1
Ara1.1535	28	12	360	1
Ara1.1536	28	12	375	1
Ara1.1537	28	12	390	1
Ara1.1538	28	12	405	1
Ara1.1539	28	12	420	1
Ara1.1540	28	14	0	1
Ara1.1541	28	14	15	1
Ara1.1542	28	14	30	1
Ara1.1543	28	14	45	1
Ara1.1544	28	14	60	1
Ara1.1545	28	14	75	1
Ara1.1546	28	14	90	1
Ara1.1547	28	14	105	1
Ara1.1548	28	14	120	1
Ara1.1549	28	14	135	1
Ara1.1550	28	14	150	1
Ara1.1551	28	14	165	1
Ara1.1552	28	14	180	1
Ara1.1553	28	14	195	1
Ara1.1554	28	14	210	1
Ara1.1555	28	14	225	1
Ara1.1556	28	14	240	1
Ara1.1557	28	14	255	1
Ara1.1558	28	14	270	1
Ara1.1559	28	14	285	1
Ara1.1560	28	14	300	1
Ara1.1561	28	14	315	1
Ara1.1562	28	14	330	1
Ara1.1563	28	14	345	1
Ara1.1564	28	14	360	1
Ara1.1565	28	14	375	1
Ara1.1566	28	14	390	1
Ara1.1567	28	14	405	1
Ara1.1568	28	14	420	1
Ara1.1569	28	15	0	1
Ara1.1570	28	15	15	1
Ara1.1571	28	15	30	1
Ara1.1572	28	15	45	1
Ara1.1573	28	15	60	1
Ara1.1574	28	15	75	1
Ara1.1575	28	15	90	1
Ara1.1576	28	15	105	1
Ara1.1577	28	15	120	1
Ara1.1578	28	15	135	1
Ara1.1579	28	15	150	1
Ara1.1580	28	15	165	1
Ara1.1581	28	15	180	1
Ara1.1582	28	15	195	1
Ara1.1583	28	15	210	1
Ara1.1584	28	15	225	1
Ara1.1585	28	15	240	1
Ara1.1586	28	15	255	1
Ara1.1587	28	15	270	1
Ara1.1588	28	15	285	1
Ara1.1589	28	15	300	1
Ara1.1590	28	15	315	1
Ara1.1591	28	15	330	1
Ara1.1592	28	15	345	1
Ara1.1593	28	15	360	1
Ara1.1594	28	15	375	1
Ara1.1595	28	15	390	1
Ara1.1596	28	15	405	1
Ara1.1597	28	15	420	1
Ara1.1598	28	16	0	1
Ara1.1599	28	16	15	1
Ara1.1600	28	16	30	1
Ara1.1601	28	16	45	1
Ara1.1602	28	16	60	1
Ara1.1603	28	16	75	1
Ara1.1604	28	16	90	1
Ara1.1605	28	16	105	1
Ara1.1606	28	16	120	1
Ara1.1607	28	16	135	1
Ara1.1608	28	16	150	1
Ara1.1609	28	16	165	1
Ara1.1610	28	16	180	1
Ara1.1611	28	16	195	1
Ara1.1612	28	16	210	1
Ara1.1613	28	16	225	1
Ara1.1614	28	16	240	1
Ara1.1615	28	16	255	1
Ara1.1616	28	16	270	1
Ara1.1617	28	16	285	1
Ara1.1618	28	16	300	1
Ara1.1619	28	16	315	1
Ara1.1620	28	16	330	1
Ara1.1621	28	16	345	1
Ara1.1622	28	16	360	1
Ara1.1623	28	16	375	1
Ara1.1624	28	16	390	1
Ara1.1625	28	16	405	1
Ara1.1626	28	16	420	1
Ara1.1627	28	17	0	1
Ara1.1628	28	17	15	1
Ara1.1629	28	17	30	1
Ara1.1630	28	17	45	1
Ara1.1631	28	17	60	1
Ara1.1632	28	17	75	1
Ara1.1633	28	17	90	1
Ara1.1634	28	17	105	1
Ara1.1635	28	17	120	1
Ara1.1636	28	17	135	1
Ara1.1637	28	17	150	1
Ara1.1638	28	17	165	1
Ara1.1639	28	17	180	1
Ara1.1640	28	17	195	1
Ara1.1641	28	17	210	1
Ara1.1642	28	17	225	1
Ara1.1643	28	17	240	1
Ara1.1644	28	17	255	1
Ara1.1645	28	17	270	1
Ara1.1646	28	17	285	1
Ara1.1647	28	17	300	1
Ara1.1648	28	17	315	1
Ara1.1649	28	17	330	1
Ara1.1650	28	17	345	1
Ara1.1651	28	17	360	1
Ara1.1652	28	17	375	1
Ara1.1653	28	17	390	1
Ara1.1654	28	17	405	1
Ara1.1655	28	17	420	1
Ara1.1656	28	18	0	1
Ara1.1657	28	18	15	1
Ara1.1658	28	18	30	1
Ara1.1659	28	18	45	1
Ara1.1660	28	18	60	1
Ara1.1661	28	18	75	1
Ara1.1662	28	18	90	1
Ara1.1663	28	18	105	1
Ara1.1664	28	18	120	1
Ara1.1665	28	18	135	1
Ara1.1666	28	18	150	1
Ara1.1667	28	18	165	1
Ara1.1668	28	18	180	1
Ara1.1669	28	18	195	1
Ara1.1670	28	18	210	1
Ara1.1671	28	18	225	1
Ara1.1672	28	18	240	1
Ara1.1673	28	18	255	1
Ara1.1674	28	18	270	1
Ara1.1675	28	18	285	1
Ara1.1676	28	18	300	1
Ara1.1677	28	18	315	1
Ara1.1678	28	18	330	1
Ara1.1679	28	18	345	1
Ara1.1680	28	18	360	1
Ara1.1681	28	18	375	1
Ara1.1682	28	18	390	1
Ara1.1683	28	18	405	1
Ara1.1684	28	18	420	1
Ara1.1685	28	19	0	1
Ara1.1686	28	19	15	1
Ara1.1687	28	19	30	1
Ara1.1688	28	19	45	1
Ara1.1689	28	19	60	1
Ara1.1690	28	19	75	1
Ara1.1691	28	19	90	1
Ara1.1692	28	19	105	1
Ara1.1693	28	19	120	1
Ara1.1694	28	19	135	1
Ara1.1695	28	19	150	1
Ara1.1696	28	19	165	1
Ara1.1697	28	19	180	1
Ara1.1698	28	19	195	1
Ara1.1699	28	20	0	1
Ara1.1700	28	20	15	1
Ara1.1701	28	20	30	1
Ara1.1702	28	20	45	1
Ara1.1703	28	20	60	1
Ara1.1704	28	20	75	1
Ara1.1705	28	20	90	1
Ara1.1706	28	20	105	1
Ara1.1707	28	20	120	1
Ara1.1708	28	20	135	1
Ara1.1709	28	20	150	1
Ara1.1710	28	20	165	1
Ara1.1711	28	20	180	1
Ara1.1712	28	20	195	1
Ara1.1713	28	20	210	1
Ara1.1714	28	20	225	1
Ara1.1715	28	20	240	1
Ara1.1716	28	20	255	1
Ara1.1717	28	20	270	1
Ara1.1718	28	20	285	1
Ara1.1719	28	20	300	1
Ara1.1720	28	20	315	1
Ara1.1721	28	20	330	1
Ara1.1722	28	20	345	1
Ara1.1723	28	20	360	1
Ara1.1724	28	20	375	1
Ara1.1725	28	20	390	1
Ara1.1726	28	20	405	1
Ara1.1727	28	20	420	1
Ara1.1728	28	21	0	1
Ara1.1729	28	21	15	1
Ara1.1730	28	21	30	1
Ara1.1731	28	21	45	1
Ara1.1732	28	21	60	1
Ara1.1733	28	21	75	1
Ara1.1734	28	21	90	1
Ara1.1735	28	21	105	1
Ara1.1736	28	21	120	1
Ara1.1737	28	21	135	1
Ara1.1738	28	21	150	1
Ara1.1739	28	21	165	1
Ara1.1740	28	21	180	1
Ara1.1741	28	21	195	1
Ara1.1742	28	21	210	1
Ara1.1743	28	21	225	1
Ara1.1744	28	21	240	1
Ara1.1745	28	21	255	1
Ara1.1746	28	21	270	1
Ara1.1747	28	21	285	1
Ara1.1748	28	21	300	1
Ara1.1749	28	21	315	1
Ara1.1750	28	21	330	1
Ara1.1751	28	21	345	1
Ara1.1752	28	21	360	1
Ara1.1753	28	21	375	1
Ara1.1754	28	21	390	1
Ara1.1755	28	21	405	1
Ara1.1756	28	21	420	1
Ara1.1757	29	1	0	4
Ara1.1758	29	2	0	4
Ara1.1759	29	5	0	4
Ara1.1760	29	8	0	4
Ara1.1761	29	9	0	4
Ara1.1762	29	10	0	4
Ara1.1763	29	11	0	4
Ara1.1764	29	12	0	4
Ara1.1765	29	14	0	4
Ara1.1766	29	15	0	4
Ara1.1767	29	16	0	4
Ara1.1768	29	17	0	4
Ara1.1769	29	18	0	4
Ara1.1770	29	20	0	4
Ara1.1771	29	20	15	4
Ara1.1772	29	21	0	4
Ara1.1773	29	21	15	4
Ara1.1774	30	1	0	2
Ara1.1775	30	1	15	2
Ara1.1776	30	2	0	2
Ara1.1777	30	2	15	2
Ara1.1778	30	5	0	2
Ara1.1779	30	5	15	2
Ara1.1780	30	8	0	2
Ara1.1781	30	8	15	2
Ara1.1782	30	8	30	2
Ara1.1783	30	9	0	2
Ara1.1784	30	9	15	2
Ara1.1785	30	10	0	2
Ara1.1786	30	10	15	2
Ara1.1787	30	11	0	2
Ara1.1788	30	11	15	2
Ara1.1789	30	11	30	2
Ara1.1790	30	12	0	2
Ara1.1791	30	12	15	2
Ara1.1792	30	12	30	2
Ara1.1793	30	13	0	2
Ara1.1794	30	13	15	2
Ara1.1795	30	13	30	2
Ara1.1796	30	14	0	2
Ara1.1797	30	14	15	2
Ara1.1798	30	15	0	2
Ara1.1799	30	15	15	2
Ara1.1800	30	16	0	2
Ara1.1801	30	16	15	2
Ara1.1802	30	17	0	2
Ara1.1803	30	17	15	2
Ara1.1804	30	18	0	2
Ara1.1805	30	18	15	2
Ara1.1806	30	20	0	2
Ara1.1807	30	20	15	2
Ara1.1808	30	20	30	2
Ara1.1809	31	1	0	1
Ara1.1810	31	1	15	1
Ara1.1811	31	1	30	1
Ara1.1812	31	2	0	1
Ara1.1813	31	2	15	1
Ara1.1814	31	2	30	1
Ara1.1815	31	5	0	1
Ara1.1816	31	5	15	1
Ara1.1817	31	5	30	1
Ara1.1818	31	8	0	1
Ara1.1819	31	8	15	1
Ara1.1820	31	8	30	1
Ara1.1821	31	9	0	1
Ara1.1822	31	9	15	1
Ara1.1823	31	9	30	1
Ara1.1824	31	10	0	1
Ara1.1825	31	10	15	1
Ara1.1826	31	10	30	1
Ara1.1827	31	11	0	1
Ara1.1828	31	11	15	1
Ara1.1829	31	11	30	1
Ara1.1830	31	12	0	1
Ara1.1831	31	12	15	1
Ara1.1832	31	13	0	1
Ara1.1833	31	13	15	1
Ara1.1834	31	13	30	1
Ara1.1835	31	14	0	1
Ara1.1836	31	14	15	1
Ara1.1837	31	14	30	1
Ara1.1838	31	15	0	1
Ara1.1839	31	15	15	1
Ara1.1840	31	15	30	1
Ara1.1841	31	16	0	1
Ara1.1842	31	16	15	1
Ara1.1843	31	16	30	1
Ara1.1844	31	17	0	1
Ara1.1845	31	17	15	1
Ara1.1846	31	17	30	1
Ara1.1847	31	18	0	1
Ara1.1848	31	18	15	1
Ara1.1849	31	18	30	1
Ara1.1850	31	21	0	1
Ara1.1851	31	21	15	1
Ara1.1852	31	21	30	1
Ara1.1853	32	1	0	4
Ara1.1854	32	2	0	4
Ara1.1855	32	5	0	4
Ara1.1856	32	8	0	4
Ara1.1857	32	9	0	4
Ara1.1858	32	10	0	4
Ara1.1859	32	11	0	4
Ara1.1860	32	14	0	4
Ara1.1861	32	15	0	4
Ara1.1862	32	16	0	4
Ara1.1863	32	17	0	4
Ara1.1864	32	18	0	4
Ara1.1865	32	20	0	4
Ara1.1866	32	21	0	4
Ara1.1867	33	1	0	1
Ara1.1868	33	1	15	1
Ara1.1869	33	1	30	1
Ara1.1870	33	1	45	1
Ara1.1871	33	2	0	1
Ara1.1872	33	2	15	1
Ara1.1873	33	2	30	1
Ara1.1874	33	2	45	1
Ara1.1875	33	5	0	1
Ara1.1876	33	5	15	1
Ara1.1877	33	5	30	1
Ara1.1878	33	8	0	1
Ara1.1879	33	8	15	1
Ara1.1880	33	8	30	1
Ara1.1881	33	8	45	1
Ara1.1882	33	9	0	1
Ara1.1883	33	9	15	1
Ara1.1884	33	9	30	1
Ara1.1885	33	10	0	1
Ara1.1886	33	10	15	1
Ara1.1887	33	10	30	1
Ara1.1888	33	11	0	1
Ara1.1889	33	11	15	1
Ara1.1890	33	11	30	1
Ara1.1891	33	12	0	1
Ara1.1892	33	12	15	1
Ara1.1893	33	12	30	1
Ara1.1894	33	12	45	1
Ara1.1895	33	12	60	1
Ara1.1896	33	12	75	1
Ara1.1897	33	12	90	1
Ara1.1898	33	12	105	1
Ara1.1899	33	14	0	1
Ara1.1900	33	14	15	1
Ara1.1901	33	14	30	1
Ara1.1902	33	15	0	1
Ara1.1903	33	15	15	1
Ara1.1904	33	16	0	1
Ara1.1905	33	16	15	1
Ara1.1906	33	16	30	1
Ara1.1907	33	17	0	1
Ara1.1908	33	17	15	1
Ara1.1909	33	17	30	1
Ara1.1910	33	18	0	1
Ara1.1911	33	18	15	1
Ara1.1912	33	18	30	1
Ara1.1913	33	20	0	1
Ara1.1914	33	20	15	1
Ara1.1915	33	20	30	1
Ara1.1916	33	20	45	1
Ara1.1917	34	1	0	2
Ara1.1918	34	1	15	2
Ara1.1919	34	2	0	2
Ara1.1920	34	2	15	2
Ara1.1921	34	5	0	2
Ara1.1922	34	5	15	2
Ara1.1923	34	8	0	2
Ara1.1924	34	8	15	2
Ara1.1925	34	9	0	2
Ara1.1926	34	9	15	2
Ara1.1927	34	10	0	2
Ara1.1928	34	10	15	2
Ara1.1929	34	11	0	2
Ara1.1930	34	11	15	2
Ara1.1931	34	12	0	2
Ara1.1932	34	12	15	2
Ara1.1933	34	14	0	2
Ara1.1934	34	14	15	2
Ara1.1935	34	15	0	2
Ara1.1936	34	15	15	2
Ara1.1937	34	16	0	2
Ara1.1938	34	16	15	2
Ara1.1939	34	17	0	2
Ara1.1940	34	17	15	2
Ara1.1941	34	18	0	2
Ara1.1942	34	18	15	2
Ara1.1943	34	19	0	2
Ara1.1944	34	19	15	2
Ara1.1945	34	20	0	2
Ara1.1946	34	20	15	2
Ara1.1947	35	1	0	1
Ara1.1948	35	1	15	1
Ara1.1949	35	1	30	1
Ara1.1950	35	1	45	1
Ara1.1951	35	1	60	1
Ara1.1952	35	2	0	1
Ara1.1953	35	2	15	1
Ara1.1954	35	2	30	1
Ara1.1955	35	2	45	1
Ara1.1956	35	2	60	1
Ara1.1957	35	5	0	1
Ara1.1958	35	5	15	1
Ara1.1959	35	5	30	1
Ara1.1960	35	5	45	1
Ara1.1961	35	5	60	1
Ara1.1962	35	8	0	1
Ara1.1963	35	8	15	1
Ara1.1964	35	8	30	1
Ara1.1965	35	8	45	1
Ara1.1966	35	8	60	1
Ara1.1967	35	9	0	1
Ara1.1968	35	9	15	1
Ara1.1969	35	9	30	1
Ara1.1970	35	9	45	1
Ara1.1971	35	9	60	1
Ara1.1972	35	10	0	1
Ara1.1973	35	10	15	1
Ara1.1974	35	10	30	1
Ara1.1975	35	10	45	1
Ara1.1976	35	10	60	1
Ara1.1977	35	11	0	1
Ara1.1978	35	11	15	1
Ara1.1979	35	11	30	1
Ara1.1980	35	11	45	1
Ara1.1981	35	11	60	1
Ara1.1982	35	12	0	1
Ara1.1983	35	12	15	1
Ara1.1984	35	12	30	1
Ara1.1985	35	12	45	1
Ara1.1986	35	12	60	1
Ara1.1987	35	13	0	1
Ara1.1988	35	13	15	1
Ara1.1989	35	14	0	1
Ara1.1990	35	14	15	1
Ara1.1991	35	14	30	1
Ara1.1992	35	14	45	1
Ara1.1993	35	14	60	1
Ara1.1994	35	15	0	1
Ara1.1995	35	15	15	1
Ara1.1996	35	15	30	1
Ara1.1997	35	15	45	1
Ara1.1998	35	15	60	1
Ara1.1999	35	16	0	1
[truncated: 33,631 more rows]
