# Supplementary material for: Expanding anchored hybrid enrichment to resolve both deep and shallow relationships within the spider tree of life
Source: BMC Evol Biol. 2016 Oct 13;16:212. doi: 10.1186/s12862-016-0769-y (PMC5062932; doi:10.1186/s12862-016-0769-y)
Supplement: Additional file 5: Table S5. — P0073_AssemblySummary. Summary of the sequence data collected and resulting assemblies. (XLSX 80 kb) [file 12862_2016_769_MOESM5_ESM.xlsx]

## Sheet: Sheet1
Individual	SampleID	Family	Genus	Epithet	TaxonSet	TaxonSetFull	nRawReads	nRawBases	nMergedReads	nMergedBases	nUnmergedReads	nUnmergedBases	EnrichEffic	nLoci125	nLoci250	nLoci500	nLoci1000	AvgLocLenAll	AvgLocLenUpper	%OnTarget	ReadsPerLocus	BasesPerLocus	AvgNHomologs
I6628	APH_0856	Theraphosidae	Aphonopelma	anax	Aphonopelma	I6628_APH_0856_Theraphosidae_Aphonopelma_anax	2684854	567089100	794557	181092638	1095740	328722000		566	566	462	26	749.263	612.918	10.1913	538.585	88815.3	1.43761
I6629	APH_3121	Theraphosidae	Aphonopelma	anax	Aphonopelma	I6629_APH_3121_Theraphosidae_Aphonopelma_anax	2590773	487503600	965761	213755861	659251	197775300		571	566	441	22	726.814	589.862	10.9939	432.467	77338.7	1.44274
I6630	APH_0554	Theraphosidae	Aphonopelma	armada	Aphonopelma	I6630_APH_0554_Theraphosidae_Aphonopelma_armada	3125641	597655800	1133455	253110833	858731	257619300		569	568	499	26	762.362	625.643	10.2932	512.055	89864.3	1.41368
I6631	APH_0922	Theraphosidae	Aphonopelma	armada	Aphonopelma	I6631_APH_0922_Theraphosidae_Aphonopelma_armada	2723990	503008500	1047295	229747365	629400	188820000		563	563	372	13	679.183	542.356	10.1273	405.906	72460.8	1.39658
I6632	APH_1478	Theraphosidae	Aphonopelma	atomicus	Aphonopelma	I6632_APH_1478_Theraphosidae_Aphonopelma_atomicus	4482027	937554000	1356847	306884926	1768333	530499900		572	571	539	31	832.829	694.229	7.94928	685.253	113788	1.43077
I6633	APH_1479	Theraphosidae	Aphonopelma	atomicus	Aphonopelma	I6633_APH_1479_Theraphosidae_Aphonopelma_atomicus	4988386	1042096800	1514730	343776391	1958926	587677800		570	568	546	36	873.744	731.742	8.55225	825.626	136171	1.41026
I6634	APH_2000	Theraphosidae	Aphonopelma	iodius	Aphonopelma	I6634_APH_2000_Theraphosidae_Aphonopelma_iodius	3368831	638322300	1241090	278142271	886651	265995300		571	569	459	25	749.28	611.068	9.4256	488.872	87672.2	1.42051
I6635	APH_2029	Theraphosidae	Aphonopelma	iodius	Aphonopelma	I6635_APH_2029_Theraphosidae_Aphonopelma_iodius	2636207	508877100	939950	210514418	756307	226892100		568	568	474	27	750.209	615.809	11.2017	475.662	83755.6	1.42051
I6636	APH_1438	Theraphosidae	Aphonopelma	catalina	Aphonopelma	I6636_APH_1438_Theraphosidae_Aphonopelma_catalina	4842896	899286900	1845273	404588289	1152350	345705000		571	571	508	30	794.665	655.962	8.01273	580.135	102767	1.44615
I6637	APH_1602	Theraphosidae	Aphonopelma	catalina	Aphonopelma	I6637_APH_1602_Theraphosidae_Aphonopelma_catalina	3052594	584133900	1105481	245032684	841632	252489600		572	570	525	22	790.267	653.506	11.9766	583.566	101857	1.44444
I6638	APH_0174	Theraphosidae	Aphonopelma	chalcodes	Aphonopelma	I6638_APH_0174_Theraphosidae_Aphonopelma_chalcodes	4078019	748517400	1582961	351231338	912097	273629100		571	568	373	19	709.373	580.087	8.23161	489.309	87924.9	1.41368
I6639	APH_0954	Theraphosidae	Aphonopelma	chalcodes	Aphonopelma	I6639_APH_0954_Theraphosidae_Aphonopelma_chalcodes	5061767	1029836700	1628978	367166817	1803811	541143300		570	569	538	36	861.639	723.954	8.88707	821.467	137987	1.42051
I6640	APH_3191	Theraphosidae	Aphonopelma	chiricahua	Aphonopelma	I6640_APH_3191_Theraphosidae_Aphonopelma_chiricahua	4683076	862327800	1808650	393119266	1065776	319732800		572	571	494	28	787.386	645.248	9.62894	647.397	117334	1.43419
I6641	APH_1009	Theraphosidae	Aphonopelma	eutylenum	Aphonopelma	I6641_APH_1009_Theraphosidae_Aphonopelma_eutylenum	2726756	510924900	1023673	224940944	679410	203823000		571	570	448	19	751.265	611.335	10.6031	435.415	77713.1	1.44615
I6642	APH_3143	Theraphosidae	Aphonopelma	eutylenum	Aphonopelma	I6642_APH_3143_Theraphosidae_Aphonopelma_eutylenum	3707799	771368400	1136571	260285074	1434657	430397100		571	569	530	32	815.08	677.246	8.78641	618.366	103737	1.42906
I6643	APH_0850	Theraphosidae	Aphonopelma	gabeli	Aphonopelma	I6643_APH_0850_Theraphosidae_Aphonopelma_gabeli	3616331	671645100	1377514	299739749	861303	258390900		568	565	461	23	733.45	594.168	8.43098	455.508	80437.4	1.44786
I6644	APH_3126	Theraphosidae	Aphonopelma	gabeli	Aphonopelma	I6644_APH_3126_Theraphosidae_Aphonopelma_gabeli	3770459	696779100	1447862	315961341	874735	262420500		573	571	453	23	751.021	606.677	7.96264	438.602	78725.6	1.44615
I6645	APH_0934	Theraphosidae	Aphonopelma	hentzi	Aphonopelma	I6645_APH_0934_Theraphosidae_Aphonopelma_hentzi	3487808	680301300	1220137	254864760	1047534	314260200		566	563	360	18	695.303	556.954	5.96368	342.263	58018.4	1.40855
I6646	APH_1063	Theraphosidae	Aphonopelma	hentzi	Aphonopelma	I6646_APH_1063_Theraphosidae_Aphonopelma_hentzi	3835652	683349300	1557821	344105863	720010	216003000		563	555	201	17	611.337	480.764	5.88295	300.574	56326.4	1.39487
I6647	APH_0586	Theraphosidae	Aphonopelma	hentzi	Aphonopelma	I6647_APH_0586_Theraphosidae_Aphonopelma_hentzi	3099713	624403200	1018369	230006129	1062975	318892500		570	563	349	24	705.318	560.646	5.32597	289.648	49972.9	1.3812
I6648	APH_0645	Theraphosidae	Aphonopelma	hentzi	Aphonopelma, Araneae	I6648_APH_0645_Theraphosidae_Aphonopelma_hentzi	5047703	997033800	1724257	390136393	1599189	479756700		568	567	447	28	766.301	626.198	5.54095	472.574	82393.7	1.42222
I6649	APH_3118	Theraphosidae	Aphonopelma	icenoglei	Aphonopelma	I6649_APH_3118_Theraphosidae_Aphonopelma_icenoglei	3606239	694385100	1291622	286849199	1022995	306898500		571	571	416	19	731.47	591.692	6.44449	375.732	65408.6	1.4
I6650	APH_0756	Theraphosidae	Aphonopelma	icenoglei	Aphonopelma	I6650_APH_0756_Theraphosidae_Aphonopelma_icenoglei	3130051	564551700	1248212	266910808	633627	190088100		565	549	167	19	616.844	474.521	5.22636	224.985	40828.1	1.35726
I6651	APH_2016	Theraphosidae	Aphonopelma	iodius	Aphonopelma	I6651_APH_2016_Theraphosidae_Aphonopelma_iodius	3357816	698347200	1029992	235076690	1297832	389349600		568	566	448	26	750.52	606.221	6.00978	379.214	64148.1	1.42051
I6652	APH_2032	Theraphosidae	Aphonopelma	johnnycashi	Aphonopelma	I6652_APH_2032_Theraphosidae_Aphonopelma_johnnycashi	2261851	448778700	765922	173942167	730007	219002100		568	567	360	14	688.256	545.742	7.09088	271.227	47629.4	1.37778
I6653	APH_1003	Theraphosidae	Aphonopelma	chalcodes	Aphonopelma	I6653_APH_1003_Theraphosidae_Aphonopelma_chalcodes	3141786	523122900	1398043	252968281	345700	103710000		553	483	70	4	508.25	358.279	3.46695	125.605	21138.2	1.30769
I6654	APH_1075	Theraphosidae	Aphonopelma	iodius	Aphonopelma	I6654_APH_1075_Theraphosidae_Aphonopelma_iodius	3895420	750385500	1394135	312173636	1107150	332145000		571	569	397	22	719.976	582.14	5.52779	341.032	60883.1	1.3812
I6655	APH_1078	Theraphosidae	Aphonopelma	iodius	Aphonopelma	I6655_APH_1078_Theraphosidae_Aphonopelma_iodius	11541251	1987076700	4917662	1046566300	1705927	511778100		569	567	262	28	678.832	543.219	3.65916	533.472	97474	1.43077
I6656	APH_2008	Theraphosidae	Aphonopelma	johnnycashi	Aphonopelma	I6656_APH_2008_Theraphosidae_Aphonopelma_johnnycashi	4154378	784359900	1539845	341833378	1074688	322406400		566	564	374	21	716.188	573.039	5.93004	380.309	67332.8	1.38462
I6657	APH_1007	Theraphosidae	Aphonopelma	joshua	Aphonopelma	I6657_APH_1007_Theraphosidae_Aphonopelma_joshua	3245499	664950000	1028999	234218879	1187501	356250300		571	569	434	18	755.444	612.966	5.5499	330.306	56017.9	1.37436
I6658	APH_1498	Theraphosidae	Aphonopelma	joshua	Aphonopelma	I6658_APH_1498_Theraphosidae_Aphonopelma_joshua	3458434	678134100	1197987	251508568	1062460	318738000		565	548	258	17	658.272	514.737	4.79945	275.019	46784.1	1.3453
I6659	APH_3177	Theraphosidae	Aphonopelma	madera	Aphonopelma	I6659_APH_3177_Theraphosidae_Aphonopelma_madera	3691408	732327900	1250315	284419573	1190778	357233400		568	566	439	28	746.704	610.679	6.80689	432.236	74660.9	1.40855
I6660	APH_0136	Theraphosidae	Aphonopelma	madera	Aphonopelma	I6660_APH_0136_Theraphosidae_Aphonopelma_madera	4545058	906028800	1524962	345489653	1495134	448540200		571	569	436	22	752.203	610.624	5.43916	426.569	73826.5	1.40855
I6661	APH_1618	Theraphosidae	Aphonopelma	mareki	Aphonopelma	I6661_APH_1618_Theraphosidae_Aphonopelma_mareki	5332320	1062438600	1790858	395839776	1750604	525181200		569	568	485	29	784.08	644.335	5.15454	466.521	81152.9	1.41197
I6662	APH_3161	Theraphosidae	Aphonopelma	mareki	Aphonopelma	I6662_APH_3161_Theraphosidae_Aphonopelma_mareki	2746503	580581600	811231	188809700	1124041	337212300		570	569	533	32	805.21	668.774	11.2552	600.631	101205	1.44786
I6663	APH_0772	Theraphosidae	Aphonopelma	marxi	Aphonopelma	I6663_APH_0772_Theraphosidae_Aphonopelma_marxi	4257098	851682000	1418158	317926455	1420782	426234600		570	567	403	29	734.603	592.542	5.98671	444.373	76155.1	1.39487
I6664	APH_1535	Theraphosidae	Aphonopelma	marxi	Aphonopelma	I6664_APH_1535_Theraphosidae_Aphonopelma_marxi	2251311	461922600	711569	160488254	828173	248451900		569	566	487	22	763.515	620.337	10.6968	435.274	74775.1	1.40171
I6665	APH_0890	Theraphosidae	Aphonopelma	moderatum	Aphonopelma	I6665_APH_0890_Theraphosidae_Aphonopelma_moderatum	5383958	1031654700	1945109	428708336	1493740	448122000		571	570	478	25	769.634	627.981	5.8552	500.644	87761	1.45128
I6666	APH_0930	Theraphosidae	Aphonopelma	moderatum	Aphonopelma	I6666_APH_0930_Theraphosidae_Aphonopelma_moderatum	5269729	943270800	2125493	462509511	1018743	305622900		569	564	265	13	654.552	517.609	5.26058	376.099	69073.9	1.38974
I6667	APH_0892	Theraphosidae	Aphonopelma	moderatum	Aphonopelma	I6667_APH_0892_Theraphosidae_Aphonopelma_moderatum	5031955	1010597100	1663298	380949634	1705359	511607700		569	565	478	24	753.458	613.115	5.93801	519.896	90598.6	1.42222
I6668	APH_0894	Theraphosidae	Aphonopelma	moderatum	Aphonopelma	I6668_APH_0894_Theraphosidae_Aphonopelma_moderatum	3453400	647906100	1293713	282104434	865974	259792200		570	570	433	19	729.892	589.668	8.00749	421.482	74174.9	1.46154
I6669	APH_0754	Theraphosidae	Aphonopelma	mojave	Aphonopelma	I6669_APH_0754_Theraphosidae_Aphonopelma_mojave	1613689	311683200	574745	122140365	464199	139259700		561	512	139	8	563.244	414.655	6.07796	156.532	27158.6	1.32991
I6670	APH_3101	Theraphosidae	Aphonopelma	mojave	Aphonopelma	I6670_APH_3101_Theraphosidae_Aphonopelma_mojave	1789355	361825500	583270	133966868	622815	186844500		573	573	498	19	750.942	613.234	14.1633	448.108	77670.7	1.39316
I6671	APH_0049	Theraphosidae	Aphonopelma	chalcodes	Aphonopelma	I6671_APH_0049_Theraphosidae_Aphonopelma_chalcodes	839337	159638100	307210	68209226	224917	67475100		565	553	172	13	603.27	461.692	15.5298	201.838	36019.7	1.41197
I6672	APH_3128	Theraphosidae	Aphonopelma	chalcodes	Aphonopelma	I6672_APH_3128_Theraphosidae_Aphonopelma_chalcodes	1517327	292479600	542395	122236581	432537	129761100		560	523	150	10	571.798	424.636	6.70345	161.369	28876.1	1.3453
I6673	APH_3166	Theraphosidae	Aphonopelma	paloma	Aphonopelma	I6673_APH_3166_Theraphosidae_Aphonopelma_paloma	4860301	986175300	1573050	350707105	1714201	514260300		571	569	528	29	826.629	685.747	7.70518	663.841	113927	1.4906
I6674	APH_3190	Theraphosidae	Aphonopelma	paloma	Aphonopelma	I6674_APH_3190_Theraphosidae_Aphonopelma_paloma	2476244	478959600	879712	198879870	716820	215046000		571	568	430	19	715.003	579.391	10.2473	411.675	72506.4	1.42735
I6675	APH_3178	Theraphosidae	Aphonopelma	parvum	Aphonopelma	I6675_APH_3178_Theraphosidae_Aphonopelma_parvum	5836875	1121065200	2099991	463232859	1636893	491067900		569	569	494	30	798.168	658.251	5.84047	548.619	95274.6	1.43761
I6676	APH_3187	Theraphosidae	Aphonopelma	parvum	Aphonopelma	I6676_APH_3187_Theraphosidae_Aphonopelma_parvum	9852351	1938331800	3391245	768700225	3069861	920958300		570	568	546	52	885.453	745.846	7.53869	1248.71	217740	1.41709
I6677	APH_0185	Theraphosidae	Aphonopelma	vorhiesi	Aphonopelma	I6677_APH_0185_Theraphosidae_Aphonopelma_vorhiesi	4502665	892608300	1527304	344916143	1448057	434417100		571	570	531	27	823.65	687.874	10.4466	809.311	139168	1.43248
I6678	APH_0186	Theraphosidae	Aphonopelma	vorhiesi	Aphonopelma	I6678_APH_0186_Theraphosidae_Aphonopelma_vorhiesi	5211105	1062942000	1667965	379228846	1875175	562552500		569	566	496	28	791.641	653.065	6.2239	594.814	100197	1.39487
I6679	APH_0683	Theraphosidae	Aphonopelma	peloncillo	Aphonopelma	I6679_APH_0683_Theraphosidae_Aphonopelma_peloncillo	3324276	725445000	906126	206218614	1512024	453607200		572	572	545	27	837.332	698.504	10.3271	705.455	116480	1.43419
I6680	APH_0723	Theraphosidae	Aphonopelma	peloncillo	Aphonopelma	I6680_APH_0723_Theraphosidae_Aphonopelma_peloncillo	13071785	2696814300	4082404	932899631	4906977	1472093100		573	573	564	55	959.056	819.844	5.89064	1455.92	242170	1.45299
I6682	APH_0948	Theraphosidae	Aphonopelma	moellendorfi	Aphonopelma	I6682_APH_0948_Theraphosidae_Aphonopelma_moellendorfi	5387090	1160301000	1519420	347433572	2348250	704475000		570	569	551	45	904.88	763.597	9.09537	994.812	163547	1.4188
I6683	APH_0350	Theraphosidae	Aphonopelma	prenticei	Aphonopelma	I6683_APH_0350_Theraphosidae_Aphonopelma_prenticei	4817071	923792400	1737763	389457487	1341545	402463500		569	566	430	25	719.884	585.458	6.66522	512.374	90227.9	1.40855
I6684	APH_0352	Theraphosidae	Aphonopelma	prenticei	Aphonopelma	I6684_APH_0352_Theraphosidae_Aphonopelma_prenticei	6632227	1204164300	2618346	574672697	1395535	418660500		569	567	342	24	683.123	555.058	6.38424	590.906	108405	1.37949
I6685	APH_0871	Theraphosidae	Aphonopelma	anax	Aphonopelma	I6685_APH_0871_Theraphosidae_Aphonopelma_anax	9256887	2141682300	2117946	488181482	5020995	1506298500		571	570	564	72	1002.51	859.971	6.59265	1445.1	224768	1.40684
I6686	APH_0889	Theraphosidae	Aphonopelma	anax	Aphonopelma	I6686_APH_0889_Theraphosidae_Aphonopelma_anax	10080172	1942967700	3603613	807332440	2872946	861883800		571	571	539	37	840.356	703.735	6.07107	995.631	173229	1.42735
I6687	APH_3176	Theraphosidae	Aphonopelma	saguaro	Aphonopelma	I6687_APH_3176_Theraphosidae_Aphonopelma_saguaro	5712284	1164099900	1831951	417402808	2048382	614514600		571	569	528	32	812.726	671.356	6.59822	670.26	116390	1.39487
I6688	APH_1023	Theraphosidae	Aphonopelma	steindachneri	Aphonopelma	I6688_APH_1023_Theraphosidae_Aphonopelma_steindachneri	10111986	1953678900	3599723	802588401	2912540	873762000		571	570	547	35	857.144	716.439	6.00005	984.971	171935	1.44274
I6689	APH_3096	Theraphosidae	Aphonopelma	steindachneri	Aphonopelma	I6689_APH_3096_Theraphosidae_Aphonopelma_steindachneri	7758956	1579056900	2495433	568009385	2768090	830427000		571	571	545	37	853.403	706.571	6.31799	888.344	151031	1.42393
I6690	APH_0297	Theraphosidae	Aphonopelma	mareki	Aphonopelma	I6690_APH_0297_Theraphosidae_Aphonopelma_mareki	6211053	1333422600	1766311	405395741	2678431	803529300		570	568	517	35	813.602	677.294	5.83806	726.176	120646	1.42051
I6691	APH_1443	Theraphosidae	Aphonopelma	superstitionensis	Aphonopelma	I6691_APH_1443_Theraphosidae_Aphonopelma_superstitionensis	5811734	1241977500	1671809	381638098	2468116	740434800		573	573	533	37	831.516	696.239	7.44375	860.995	142777	1.4
I6692	APH_0674	Theraphosidae	Aphonopelma	vorhiesi	Aphonopelma	I6692_APH_0674_Theraphosidae_Aphonopelma_vorhiesi	4957518	969332700	1726409	386446182	1504700	451410000		566	559	373	26	709.285	565.909	4.91584	397.207	70406.2	1.4
I6693	APH_3188	Theraphosidae	Aphonopelma	vorhiesi	Aphonopelma	I6693_APH_3188_Theraphosidae_Aphonopelma_vorhiesi	9852657	1802566200	3844103	836700351	2164451	649335300		571	570	473	32	801.75	658.997	4.82597	679.06	122591	1.40342
I6694	APH_0997	Theraphosidae	Aphonopelma	iodius	Aphonopelma	I6694_APH_0997_Theraphosidae_Aphonopelma_iodius	8873421	1836137700	2752962	634006861	3367497	1010249100		569	569	540	47	891.003	750.504	5.01465	827.135	140947	1.43932
I6695	APH_1004	Theraphosidae	Aphonopelma	iodius	Aphonopelma	I6695_APH_1004_Theraphosidae_Aphonopelma_iodius	6697690	1183444800	2752874	589983283	1191942	357582600		571	562	283	21	679.446	542.783	4.84479	425.716	78474.6	1.39658
I6696	APH_3132	Theraphosidae	Aphonopelma	xwalxwal	Aphonopelma	I6696_APH_3132_Theraphosidae_Aphonopelma_xwalxwal	4458931	866515800	1570545	350511879	1317841	395352300		571	570	441	28	753.135	608.362	5.60734	403.038	71492.6	1.38803
I6697	APH_3134	Theraphosidae	Aphonopelma	xwalxwal	Aphonopelma	I6697_APH_3134_Theraphosidae_Aphonopelma_xwalxwal	8851691	1563918900	3638628	786391851	1574435	472330500		572	571	412	25	724.2	588.573	4.82063	554.284	103724	1.41538
I6698	APH_0622	Theraphosidae	Aphonopelma	sp. 1	Aphonopelma	I6698_APH_0622_Theraphosidae_Aphonopelma_sp. 1	6569883	1136148000	2782723	574766945	1004437	301331100		572	569	257	28	692.234	552.824	5.87058	486.371	87918	1.42906
I6699	APH_0717	Theraphosidae	Aphonopelma	vorhiesi	Aphonopelma	I6699_APH_0717_Theraphosidae_Aphonopelma_vorhiesi	7838512	1378325400	3244094	686850786	1350324	405097200		569	564	405	20	720.159	581.998	4.83529	503.356	90254.4	1.43248
I6700	APH_0880	Theraphosidae	Aphonopelma	sp. 2	Aphonopelma	I6700_APH_0880_Theraphosidae_Aphonopelma_sp. 2	4844562	922045200	1771078	396465693	1302406	390721800		572	570	391	23	719.109	582.251	5.43777	409.492	73171.7	1.41197
I6701	APH_3001	Theraphosidae	Aphonopelma	belindae	Aphonopelma	I6701_APH_3001_Theraphosidae_Aphonopelma_belindae	7978871	1322847000	3569381	733442757	840109	252032700		556	521	118	10	552.626	407.215	2.62337	233.656	44192.7	1.39829
I6702	APH_3004	Theraphosidae	Sericopelma	sp. Panama	Aphonopelma	I6702_APH_3004_Theraphosidae_Sericopelma_sp. Panama	12638669	2421064800	4568453	1016966953	3501763	1050528900		566	566	517	34	796.716	652.337	2.83345	563.14	100139	1.4
I6703	APH_3056	Theraphosidae	Cyrtopholis	portoricae	Aphonopelma	I6703_APH_3056_Theraphosidae_Cyrtopholis_portoricae	10102930	2028110100	3342563	749771497	3417804	1025341200		570	570	542	48	904.937	761.323	5.21907	917.207	158366	1.46325
I6704	AUMS_10968	Theraphosidae	Stichoplastoris	sp. Costa Rica	Aphonopelma	I6704_AUMS_10968_Theraphosidae_Stichoplastoris_sp. Costa Rica	8433374	1790575200	2464790	545444851	3503794	1051138200		571	570	533	51	884.056	743.067	4.41255	735.356	120427	1.36068
I6705	APH_3012	Theraphosidae	Aphonopelma	sp. burica	Aphonopelma	I6705_APH_3012_Theraphosidae_Aphonopelma_sp. burica	8172153	1570665300	2936602	644600355	2298949	689684700		571	568	418	29	764.92	622.431	4.23829	547.916	96668.1	1.47179
I6706	APH_3021	Theraphosidae	unknown	sp. MX dwarf	Aphonopelma	I6706_APH_3021_Theraphosidae_unknown_sp. MX dwarf	7110996	1521844200	2038182	455894025	3034632	910389600		572	572	537	32	836.747	696.359	3.84912	542.409	89897.3	1.41709
I6707	MY_2873	Actinopodidae	Actinopus	sp.	Araneae	I6707_MY_2873_Actinopodidae_Actinopus_sp.	7029128	1300170000	2695228	545072197	1638672	491601600		531	505	230	21	603.646	475.053	2.21421	220.109	39237.8	1.08376
I6708	AUMS_4177	Antrodiaetidae	Antrodiaetus	unicolor	Araneae	I6708_AUMS_4177_Antrodiaetidae_Antrodiaetus_unicolor	7677172	1439865300	2877621	638473548	1921930	576579000		576	575	494	41	831.641	694.496	4.92387	569.467	102269	1.13675
I6709	AUMS_11407	Araneidae	Verrucosa	sp. Guatemala	Araneae	I6709_AUMS_11407_Araneidae_Verrucosa_sp. Guatemala	3643486	644222700	1496077	277896482	651332	195399600		311	276	108	5	321.051	243.597	2.72262	127.431	22027.4	0.615385
I6710	AUMS_719	Atypidae	Sphodros	sp.	Araneae	I6710_AUMS_719_Atypidae_Sphodros_sp.	7135430	1331269800	2697864	571663069	1739702	521910600		560	560	555	16	881.52	741.144	5.91195	649.747	110515	1.11111
I6711	AUMS_11401	Barychelidae	Psalistops	sp. Panama	Araneae	I6711_AUMS_11401_Barychelidae_Psalistops_sp. Panama	13537864	2458321500	5343459	1152781933	2850946	855283800		564	563	483	36	787.737	643.395	2.51628	467.238	86373.7	1.33162
I6712	MY_2635	Ctenizidae	Hebestatis	theventi	Araneae	I6712_MY_2635_Ctenizidae_Hebestatis_theventi	6615927	1215801600	2563255	551555683	1489417	446825100		569	568	510	19	772.45	633.443	3.27933	308.85	55966.1	1.12821
I6713	MY_565	Ctenizidae	Stasimopus	sp.	Araneae	I6713_MY_565_Ctenizidae_Stasimopus_sp.	8837601	1652982600	3327659	735750059	2182283	654684900		558	555	400	26	719.393	586.788	3.15168	414.986	74909.4	1.09915
I6714	AUMS_4566	Ctenizidae	Ummidia	sp.	Araneae	I6714_AUMS_4566_Ctenizidae_Ummidia_sp.	11329946	1888307100	5035589	1058166055	1258768	377630400		562	553	189	20	621.403	491.595	1.90251	241.679	46694.3	1.12308
I6715	MY_515	Cyrtaucheniidae	Ancylotrypa	sp.	Araneae	I6715_MY_515_Cyrtaucheniidae_Ancylotrypa_sp.	8561634	1485198600	3610972	745239770	1339690	401907000		553	545	262	8	630.12	493.926	1.81583	194.646	35607.2	1.16752
I6716	MY_3399	Cyrtaucheniidae	Fufius	sp.	Araneae	I6716_MY_3399_Cyrtaucheniidae_Fufius_sp.	9111982	1592253900	3804469	691496768	1503044	450913200		535	503	186	13	584.826	444.682	1.61629	186.626	31563.5	1.10256
I6717	MY_530	Cyrtaucheniidae	Homostola	paradalina	Araneae	I6717_MY_530_Cyrtaucheniidae_Homostola_paradalina	9282818	1830761400	3180280	719624450	2922258	876677400		563	557	434	16	711.475	577.716	1.45333	223.677	39657.4	1.14359
I6719	AUMS_11400	Dipluridae	Linothele	sp. Panama	Araneae	I6719_AUMS_11400_Dipluridae_Linothele_sp. Panama	7673674	1456396800	2819018	605572087	2035638	610691400		553	550	508	35	816.477	670.434	3.85701	453.051	80190.4	1.40684
I6720	MY_2485	Euctenizidae	Apomastus	sp.	Euctenizidae	I6720_MY_2485_Euctenizidae_Apomastus_sp.	9231231	1736433600	3443119	714647892	2344993	703497900		563	550	184	16	617.328	475.533	1.91404	262.133	46399.8	1.1453
I6721	MY_2519	Euctenizidae	Aptostichus	aguacaliente	Euctenizidae	I6721_MY_2519_Euctenizidae_Aptostichus_aguacaliente	8615073	1560128100	3414646	705134230	1785781	535734300		571	571	533	38	847.279	701.544	4.27863	505.986	90755.8	1.17949
I6722	MY_3630	Euctenizidae	Aptostichus	angelinajolieae	Euctenizidae	I6722_MY_3630_Euctenizidae_Aptostichus_angelinajolieae	6844385	1196580600	2855783	598832644	1132819	339845700		573	572	506	35	779.21	643.509	4.51166	393.386	72393	1.14872
I6723	MY_0741	Euctenizidae	Aptostichus	atomarius	Euctenizidae	I6723_MY_0741_Euctenizidae_Aptostichus_atomarius	5825530	1158327000	1964440	428710082	1896650	568995000		570	569	489	37	798.52	658.361	3.67677	361.436	62706.5	1.14359
I6724	MY_3029	Euctenizidae	Aptostichus	barackobamai	Euctenizidae	I6724_MY_3029_Euctenizidae_Aptostichus_barackobamai	8124557	1452422100	3283150	700658927	1558257	467477100		571	571	544	33	820.867	686.711	4.93363	541.494	98515.3	1.17949
I6725	MY_2521	Euctenizidae	Aptostichus	cahuilla	Euctenizidae	I6725_MY_2521_Euctenizidae_Aptostichus_cahuilla	8542937	1592898600	3233275	712362284	2076387	622916100		572	572	550	43	891.058	747.942	5.60664	717.432	127973	1.19487
I6726	MY_0730	Euctenizidae	Aptostichus	dantrippi	Euctenizidae	I6726_MY_0730_Euctenizidae_Aptostichus_dantrippi	8183247	1665581400	2631309	579101335	2920629	876188700		571	570	562	74	1076.44	937.706	6.17858	928.61	153703	1.19658
I6727	MY_2279	Euctenizidae	Aptostichus	edwardabbeyi	Euctenizidae	I6727_MY_2279_Euctenizidae_Aptostichus_edwardabbeyi	9947130	1615977000	4560540	791990931	826050	247815000		568	536	104	11	540.865	402.932	2.48352	269.962	44143.1	1.16239
I6728	MY_0265	Euctenizidae	Aptostichus	hedinorum	Euctenizidae	I6728_MY_0265_Euctenizidae_Aptostichus_hedinorum	9662843	1802089500	3655878	798169668	2351087	705326100		570	569	553	31	889.561	745.621	4.75649	691.515	122246	1.17607
I6729	MY_2496	Euctenizidae	Aptostichus	hesperus	Euctenizidae	I6729_MY_2496_Euctenizidae_Aptostichus_hesperus	8347762	1526052900	3260919	703800442	1825924	547777200		572	572	526	39	837.832	699.721	4.58073	542.031	98002.5	1.16068
I6730	MY_2512	Euctenizidae	Aptostichus	icenoglei	Euctenizidae	I6730_MY_2512_Euctenizidae_Aptostichus_icenoglei	8790687	1713976800	3077431	682274319	2635825	790747500		569	569	547	60	929.609	795.28	4.7656	692.325	119997	1.16581
I6731	MY_3771	Euctenizidae	Aptostichus	madera	Euctenizidae	I6731_MY_3771_Euctenizidae_Aptostichus_madera	6990381	1464735900	2107928	471702576	2774525	832357500		572	571	560	54	976.205	833.877	5.73119	770.605	127757	1.18974
I6732	MY_3524	Euctenizidae	Aptostichus	miwok	Euctenizidae	I6732_MY_3524_Euctenizidae_Aptostichus_miwok	9669815	1852352400	3495307	769097364	2679201	803760300		573	572	562	61	983.556	838.781	5.65628	881.024	152077	1.1812
I6733	MY_3081	Euctenizidae	Aptostichus	simus	Euctenizidae, Araneae	I6733_MY_3081_Euctenizidae_Aptostichus_simus	10560577	2054014500	3713862	765240980	3132853	939855900		570	567	546	57	959.003	809.826	4.46861	755.701	130246	1.1641
I6734	AUMS_11458	Euctenizidae	Aptostichus	sp. Baja	Euctenizidae	I6734_AUMS_11458_Euctenizidae_Aptostichus_sp. Baja	5789026	967884900	2562743	529507264	663540	199062000		570	564	223	11	613.287	484.663	2.94913	191.832	36728.9	1.14701
I6735	MY_3486	Euctenizidae	Aptostichus	stanfordianus	Euctenizidae	I6735_MY_3486_Euctenizidae_Aptostichus_stanfordianus	6312247	1352466300	1804026	396217825	2704195	811258500		572	572	560	79	998.863	856.421	5.73408	728.103	118355	1.17265
I6736	MY_3492	Euctenizidae	Aptostichus	stephencolberti	Euctenizidae	I6736_MY_3492_Euctenizidae_Aptostichus_stephencolberti	8036123	1542310500	2895088	635936989	2245947	673784100		573	572	556	59	954.542	807.875	5.71022	736.81	127843	1.18291
I6737	AUMS_11404	Euctenizidae	Entychides	sp. US	Euctenizidae	I6737_AUMS_11404_Euctenizidae_Entychides_sp. US	6188742	1225267200	2104518	472231269	1979706	593911800		562	560	510	24	805.318	660.099	3.17046	328.991	57780.7	1.17094
I6738	EU_80	Euctenizidae	Eucteniza	sp.	Euctenizidae	I6738_EU_80_Euctenizidae_Eucteniza_sp.	7804241	1243965600	3657689	615685378	488863	146658900		554	490	45	6	500.915	356.665	1.20873	89.7607	15751.6	1.07179
I6739	MY_3548	Euctenizidae	Entychides	sp. MX	Euctenizidae	I6739_MY_3548_Euctenizidae_Entychides_sp. MX	8989900	1731855600	3217048	726096699	2555804	766741200		559	557	425	25	717.687	584.834	2.20796	308.908	56344	1.16068
I6740	AUMS_053	Euctenizidae	gen. nov.	sp.	Euctenizidae	I6740_AUMS_053_Euctenizidae_gen. nov._sp.	7215238	1461402900	2343895	531887055	2527448	758234400		562	561	506	28	813.798	668.689	2.90949	362.337	64163.9	1.17265
I6741	AUMS_081	Euctenizidae	Myrmekiaphila	tigris	Euctenizidae	I6741_AUMS_081_Euctenizidae_Myrmekiaphila_tigris	9080061	1850882100	2910454	653808163	3259153	977745900		568	565	477	30	787.157	647.391	2.29257	364.178	63939.3	1.15043
I6742	MY_272	Euctenizidae	Neoapachella	sp.	Euctenizidae	I6742_MY_272_Euctenizidae_Neoapachella_sp.	9414835	1845475800	3263249	680975715	2888337	866501100		570	568	542	66	957.868	811.52	5.58915	864.019	147847	1.13675
I6743	MY_3688	Euctenizidae	Promyrmekiaphila	sp.	Euctenizidae	I6743_MY_3688_Euctenizidae_Promyrmekiaphila_sp.	7568444	1421823900	2829031	555026110	1910382	573114600		554	551	487	37	792.055	654.144	3.20111	360.019	61731.6	1.13504
I6744	MY_2049	Hexathelidae	Atrax	sp.	Araneae	I6744_MY_2049_Hexathelidae_Atrax_sp.	8562341	1638860100	3099474	623705739	2363393	709017900		555	546	425	31	744.947	611.923	2.85836	376.626	65117.9	1.10427
I6745	MY_2045	Hexathelidae	Bymainiella	sp.	Araneae	I6745_MY_2045_Hexathelidae_Bymainiella_sp.	7401141	1527249600	2310309	474310718	2780523	834156900		552	546	477	16	767.458	632.627	2.27984	314.569	50993.1	1.10769
I6746	AUMS_156	Hypochilidae	Hypochilis	sp.	Araneae	I6746_AUMS_156_Hypochilidae_Hypochilis_sp.	10525239	2143943700	3378760	770955838	3767719	1130315700		567	566	543	33	882.39	745.224	5.3459	1084.41	173744	1.10769
I6747	AUMS_6747	Idiopidae	Idiops	sp. Namibia	Araneae, Euctenizidae	I6747_AUMS_6747_Idiopidae_Idiops_sp. Namibia	8559443	1673878800	2979847	670105211	2599749	779924700		528	517	382	22	673.843	540.897	1.69121	233.952	41919.7	1.05812
I6748	AUMS_5743	Liphistiidae	Liphistius	sp.	Araneae	I6748_AUMS_5743_Liphistiidae_Liphistius_sp.	8037762	1516923300	2981351	653186234	2075060	622518000		430	421	320	12	580.378	467.344	2.81505	348.643	61387.5	0.924786
I6749	AUMS_11467	Lycosidae	Schizocosa	crassipes	Araneae	I6749_AUMS_11467_Lycosidae_Schizocosa_crassipes	9307129	1723046700	3563640	728097981	2179849	653954700		309	281	169	11	364.521	284.908	1.05715	145.203	24975.1	0.588034
I6750	AUMS_5112	Lycosidae	Schizocosa	duplex	Araneae	I6750_AUMS_5112_Lycosidae_Schizocosa_duplex	11578326	2263512000	4033286	870096483	3511754	1053526200		318	286	157	12	368.262	290.113	1.9512	366.549	64160.3	0.618803
I6751	AUMS_5615	Lycosidae	Schizocosa	ocreata	Araneae	I6751_AUMS_5615_Lycosidae_Schizocosa_ocreata	6873991	1110199800	3173325	634327995	527341	158202300		279	236	56	6	264.793	196.653	1.81709	137.415	24617.1	0.533333
I6752	AUMS_5605	Lycosidae	Schizocosa	rovneri	Araneae	I6752_AUMS_5605_Lycosidae_Schizocosa_rovneri	1652437	280474200	717523	136070772	217391	65217300		161	74	4	2	132.629	78.1966	1.68653	33.159	5803.06	0.340171
I6753	salt-a	Lycosidae	Schizocosa	saltatrix	Araneae	I6753_salt-a_Lycosidae_Schizocosa_saltatrix	15904058	2999643300	5905247	1221484815	4093564	1228069200		331	306	153	10	379.99	298.085	1.01405	235.602	42461.1	0.649573
I6754	AUMS_5604	Lycosidae	Schizocosa	stridulans	Araneae	I6754_AUMS_5604_Lycosidae_Schizocosa_stridulans	13536810	2656696200	4681156	939654743	4174498	1252349400		318	288	175	22	418.185	338.065	1.23911	265.72	46429.7	0.632479
I6755	AUMS_0548	Mecicobothriidae	Hexura	sp.	Araneae	I6755_AUMS_0548_Mecicobothriidae_Hexura_sp.	8794132	1658915100	3264415	724303651	2265302	679590600		572	572	547	47	951.615	801.157	8.65804	1236.18	207777	1.16239
I6756	MY_2138	Migidae	Heteromigas	sp.	Araneae	I6756_MY_2138_Migidae_Heteromigas_sp.	7420911	1451071200	2584007	580300589	2252897	675869100		559	547	260	19	649.043	509.848	1.56312	186.55	33564.9	1.12308
I6757	MY_2096	Nemesiidae	Chenistonia	sp.	Araneae	I6757_MY_2096_Nemesiidae_Chenistonia_sp.	10124884	2001845100	3452067	770136901	3220750	966225000		543	541	469	67	866.906	725.015	5.65742	967.537	167920	1.22906
I6758	MY_2139	Nemesiidae	Ixamatus	sp.	Araneae	I6758_MY_2139_Nemesiidae_Ixamatus_sp.	4626086	1008615000	1264036	278632142	2098014	629404200		549	542	423	42	769.862	632.193	3.75873	348.899	58343	1.12308
I6759	MY_2094	Nemesiidae	Kiama	sp.	Araneae	I6759_MY_2094_Nemesiidae_Kiama_sp.	10554531	2050686300	3718910	809358751	3116711	935013300		563	558	476	62	865.456	722.53	3.55277	600.142	105938	1.24615
I6760	AUMS_6720	Nemesiidae	Pionothele	sp. Namibia	Araneae	I6760_AUMS_6720_Nemesiidae_Pionothele_sp. Namibia	10050962	1991205600	3413610	753484645	3223742	967122600		559	554	460	27	761.383	618.769	2.02327	340.856	59508.6	1.20684
I6761	MY_2092	Nemesiidae	Stanwellia	hoggi	Araneae	I6761_MY_2092_Nemesiidae_Stanwellia_hoggi	11598146	2224063800	4184600	922573225	3228946	968683800		557	555	481	38	816.465	672.602	2.7866	510.209	90088.4	1.20171
I6762	AUMS_6256	Paratropididae	Paratropis	sp. Columbia	Araneae	I6762_AUMS_6256_Paratropididae_Paratropis_sp. Columbia	9893017	1903662000	3547477	771865876	2798063	839418900		559	544	241	24	663.545	513.797	1.57492	244.395	43378.5	1.11111
I10750	APH_0006	Theraphosidae	Aphonopelma	iodius	Aphonopelma	I10750_APH_0006_Theraphosidae_Aphonopelma_iodius	3219552	599693100	1220575	272981805	778402	233520600		567	565	448	22	719.573	586.682	13.2115	631.094	114387	1.44615
I10751	APH_2013	Theraphosidae	Aphonopelma	iodius	Aphonopelma	I10751_APH_2013_Theraphosidae_Aphonopelma_iodius	3588023	676357200	1333499	299470840	921025	276307500		573	573	513	25	765.826	634.009	14.3141	785.95	140885	1.42393
I10752	APH_2020	Theraphosidae	Aphonopelma	iodius	Aphonopelma	I10752_APH_2020_Theraphosidae_Aphonopelma_iodius	5067944	1059459000	1536414	346644479	1995116	598534800		574	572	566	55	1004.78	862.836	13.8691	1344.62	224081	1.45128
I10753	APH_3094	Theraphosidae	Aphonopelma	johnnycashi	Aphonopelma	I10753_APH_3094_Theraphosidae_Aphonopelma_johnnycashi	3388391	711613800	1016345	232000873	1355701	406710300		572	572	559	31	913.285	771.862	16.0963	1046.91	175742	1.45983
I10754	APH_3103	Theraphosidae	Aphonopelma	iodius	Aphonopelma	I10754_APH_3103_Theraphosidae_Aphonopelma_iodius	4261627	839279100	1464030	322003011	1333567	400070100		572	570	548	39	882.036	742.439	12.6405	915.371	156024	1.47521
